# Supplementary material for: An overview and visual analysis of research on government regulation in healthcare
Source: Front Public Health. 2023 Nov 13;11:1272572. doi: 10.3389/fpubh.2023.1272572 (PMC10679357; doi:10.3389/fpubh.2023.1272572)
Supplement: Supplementary file 1 [file Table_1.XLS]

## Sheet: Additional file 1
Publication Type	Authors	Author Full Names	Article Title	Source Title	Document Type	Author Keywords	Keywords Plus	Abstract	Addresses	Affiliations	Publisher	Publisher City	Publisher Address	Journal Abbreviation	Journal ISO Abbreviation	Publication Date	Publication Year	Number of Pages	WoS Categories	Web of Science Index	Research Areas	IDS Number	Pubmed Id	Open Access Designations	Highly Cited Status	Hot Paper Status	Web of Science Record
J	Zhou, YZ; Lu, ZC; Yang, ZF; Li, HD; Chen, YY	Zhou, Yizhong; Lu, Zechang; Yang, Zhifeng; Li, Huidi; Chen, Yingyao	Overseeing health care facilities in Shanghai, China: regulatory regime, activities and challenges of the governmental regulatory system	INTERNATIONAL JOURNAL FOR EQUITY IN HEALTH	Article	Government regulation; Health care facility; Regulatory activity; Inspection; Administrative penalty; Shanghai		BackgroundGovernment regulation has played a crucial role in ensuring the quality, safety and equity of health care. However, few empirical studies have investigated Chinese governmental oversight of health care facilities in terms of regulatory arrangements and approaches. This study aims to explore the regulatory regime and main activities within the health sector in Shanghai, a city featuring …	[Zhou, Yizhong; Chen, Yingyao] Fudan Univ, Dept Hosp Management, Sch Publ Hlth, Key Lab Hlth Technol Assessment,Natl Hlth Commiss, Shanghai 200032, Peoples R China; [Zhou, Yizhong; Lu, Zechang; Li, Huidi] Shanghai Municipal Hlth Commiss, Agcy Inspect & Supervis, Dept Med Serv Supervis, Shanghai 200031, Peoples R China; [Yang, Zhifeng] Shanghai Yangpu Dist Hlth Commiss, Agcy Inspect & Supervis, Di…	Fudan University	BMC	LONDON	CAMPUS, 4 CRINAN ST, LONDON N1 9XW, ENGLAND	INT J EQUITY HEALTH	Int. J. Equity Health	MAY 24	2019	11	Public, Environmental & Occupational Health	Social Science Citation Index (SSCI)	Public, Environmental & Occupational Health	HZ7BK	31126292	Green Published, gold			View Full Record in Web of Science
J	White, WD	White, WD	Market forces, competitive strategies, and health care regulation	UNIVERSITY OF ILLINOIS LAW REVIEW	Review		MANAGED CARE; MEDICAL-CARE; INSURANCE; CHOICE; PLAN	In the following article, Professor William White examines the interaction between governmental and private efforts to reform the U.S. health care system. He begins by examining several distinctive features of the U.S. health care system. From there, Professor White provides a historical account of the modern U.S. health care system, focusing in particular on the post-World War II growth of priva…	Yale Univ, Sch Med, Dept Epidemiol & Publ Hlth, New Haven, CT 06520 USA	Yale University	UNIV ILLINOIS	CHAMPAIGN	COLLEGE OF LAW-76 LAW BLDG 504 E PENNSYLVANIA AVE, CHAMPAIGN, IL 61820 USA	U ILLINOIS LAW REV	Univ. Ill. Law Rev.		2004	30	Law	Social Science Citation Index (SSCI)	Government & Law	836VD					View Full Record in Web of Science
J	Bukatov, Y; Gimranova, G	Bukatov, Yerik; Gimranova, Galiya	Government measures to address out-of-pocket health expense in Kazakhstan	COGENT ECONOMICS & FINANCE	Review	government expenditure; out-of-pocket expense; health care financing; external reference pricing; health insurance	EXPENDITURES; REFORMS; CARE	Despite the fact that healthcare spending in Kazakhstan increased annually from 2011 to 2020, the country's healthcare system is seriously underfunded. For this reason, household spending in Kazakhstan plays a significant role in overall health spending. According to WHO, if the share of private spending in total health care spending does not exceed 20%, the health care system can be considered s…	[Bukatov, Yerik] Karaganda Univ Kazpotrebsoyuz, Dept Econ Theory & State & Local Govt, Karaganda, Kazakhstan; [Gimranova, Galiya] Karaganda Univ Kazpotrebsoyuz, Fac Econ Management & Entrepreneurship, Karaganda, Kazakhstan		TAYLOR & FRANCIS AS	OSLO	KARL JOHANS GATE 5, NO-0154 OSLO, NORWAY	COGENT ECON FINANC	Cogent Econ. Financ.	DEC 31	2023	13	Economics	Emerging Sources Citation Index (ESCI)	Business & Economics	7N3GE		gold			View Full Record in Web of Science
J	Adegboyega, O; Abioye, K	Adegboyega, O.; Abioye, K.	Effects of Health-Care Services and Commodities Cost on the Patients at the Primary Health Facilities in Zaria Metropolis, North Western Nigeria	NIGERIAN JOURNAL OF CLINICAL PRACTICE	Article	Commodities; National Health Act; primary health care; regulation; services	LOCAL-GOVERNMENT AREA; SOUTH-EAST NIGERIA; USER FEES; QUALITY; COMMUNITY; IBADAN; ACCESS	Introduction: The payment for health-care services is a major problem for many poor patients in developing nations. The aim of the study was to examine the cost of services and commodities and how these affect the patients who utilizes the primary health-care centers in Zaria, North western Nigeria. Methodology: A descriptive cross-sectional survey of six primary health-care facilities in Zaria m…	[Adegboyega, O.] Kaduna State Univ, Dept Community Med, Kaduna, Nigeria; [Abioye, K.] Obafemi Awolowo Univ, Dept Community Hlth, Ife, Nigeria	Obafemi Awolowo University	MEDKNOW PUBLICATIONS & MEDIA PVT LTD	MUMBAI	B-9, KANARA BUSINESS CENTRE, OFF LINK RD, GHAKTOPAR-E, MUMBAI, 400075, INDIA	NIGER J CLIN PRACT	Niger. J. Clin. Pract.	AUG	2017	9	Medicine, General & Internal	Science Citation Index Expanded (SCI-EXPANDED)	General & Internal Medicine	FG7TJ	28891549				View Full Record in Web of Science
J	Modell, JH	Modell, JH	Health care delivery systems, managed care, and the changing practice of medicine	JOURNAL OF CLINICAL ANESTHESIA	Article; Proceedings Paper	health care industry, managed care, health care delivery systems,; government funded programs, alternative medicine; health care policy; medical education, graduate	PHYSICIAN WORKFORCE	The declining ability of physicians to make independent decisions regarding patient care the declining level of reimbursement paid for physician services, the increased availability and use of alternative medicine, increasingly strict governmental regulations, and new questions regarding graduate medical education are just a few of the changes that have confronted the health care industry in the …	Univ Florida, Coll Med, Dept Anesthesiol, Gainesville, FL 32610 USA	State University System of Florida; University of Florida	ELSEVIER SCIENCE INC	NEW YORK	655 AVENUE OF THE AMERICAS, NEW YORK, NY 10010 USA	J CLIN ANESTH	J. Clin. Anesth.	JUN	1998	6	Anesthesiology	Conference Proceedings Citation Index - Science (CPCI-S); Science Citation Index Expanded (SCI-EXPANDED)	Anesthesiology	ZW512	9667353				View Full Record in Web of Science
J	Dorrance, KA; Phillips, AA	Dorrance, Kevin A.; Phillips, Alyson A.	Toward a National Conversation on Health: The Transformative Power of Deregulated Markets and Market-Driven Innovation	MILITARY MEDICINE	Article			The U.S. health care system is broken. Unhealthy behaviors, misaligned incentives, excessive regulations, and a reactive care delivery system have created an unsustainable situation for the American people. Health care reform efforts to date have focused primarily on costs, insurance coverage, and policies and regulations in an attempt to increase access, improve quality and control costs. In add…	[Dorrance, Kevin A.] TransformCare Inc, 7811 Montrose Rd,Suite 220, Potomac, MD 20854 USA; [Phillips, Alyson A.] Johns Hopkins Univ Appl Phys Lab LLC, 11100 Johns Hopkins Rd, Laurel, MD 20723 USA	Johns Hopkins University	OXFORD UNIV PRESS	OXFORD	GREAT CLARENDON ST, OXFORD OX2 6DP, ENGLAND	MIL MED	Milit. Med.	NOV-DEC	2018	5	Medicine, General & Internal	Science Citation Index Expanded (SCI-EXPANDED)	General & Internal Medicine	HB1IR	30462343	Bronze			View Full Record in Web of Science
J	Hussain, M; Ahmad, SZ; Visvizi, A	Hussain, Matloub; Ahmad, Syed Zamberi; Visvizi, Anna	Government regulation and organizational effectiveness in the health-care supply chain	TRANSFORMING GOVERNMENT- PEOPLE PROCESS AND POLICY	Article	Organizational effectiveness; SIPOC; Government regulation; Health-care supply chain	MANAGEMENT; PERFORMANCE	Purpose In the context of the debate on ensuring health-care efficiency, this study aims to identify and prioritize factors and subfactors that influence organizational effectiveness (OE) in the health-care supply chain. Design/methodology/approach For the purpose of this qualitative study, triangulation was applied to identify, explore and systematically analyze the OE-related practices used by …	[Hussain, Matloub] Univ Sharjah, Coll Business, Sharjah, U Arab Emirates; [Ahmad, Syed Zamberi] Abu Dhabi Univ, Coll Business, Management Dept, Abu Dhabi, U Arab Emirates; [Visvizi, Anna] SGH Warsaw Sch Econ, Coll Socioecon, Warsaw, Poland; [Visvizi, Anna] Effat Univ, Coll Business, Jeddah, Saudi Arabia	University of Sharjah; Abu Dhabi University; Warsaw School of Economics; Effat University	EMERALD GROUP PUBLISHING LTD	BINGLEY	HOWARD HOUSE, WAGON LANE, BINGLEY BD16 1WA, W YORKSHIRE, ENGLAND	TRANSFORM GOV-PEOPLE	Transform. Gov.-People Process Policy	OCT 18	2022	14	Information Science & Library Science	Emerging Sources Citation Index (ESCI)	Information Science & Library Science	5H7XA					View Full Record in Web of Science
J	Shukla, A; More, A; Marathe, S	Shukla, Abhay; More, Abhijit; Marathe, Shweta	Making Private Health Care Accountable: Mobilising Civil Society and Ethical Doctors in India	IDS BULLETIN-INSTITUTE OF DEVELOPMENT STUDIES	Article	private health care; social accountability; medical ethics; patients' rights; medical malpractice; dissenting diagnosis; health movement; ethical doctors; Citizen-Doctor Forum; social regulation	SECTOR	Though the private sector dominates health care in India, it lacks social accountability and effective regulation. Hence, health activists and health-care professionals have adopted a three-pronged approach of mobilising civil society for patients' rights, networking with ethical doctors towards social responsiveness, and advocating with government for accountable regulation. Health movement stra…	[Shukla, Abhay; More, Abhijit; Marathe, Shweta] Support Advocacy & Training Hlth Initiat, Pune, Maharashtra, India; [Shukla, Abhay] Natl Hlth Mission Advisory Grp Community Act, Delhi, India; [Shukla, Abhay] Peoples Hlth Movement, Delhi, India; [Shukla, Abhay] Universal Hlth Care India, Pune, Maharashtra, India; [More, Abhijit] Jan Arogya Abhiyan, Pune, Maharashtra, India; [More, Abhijit] Univers…	Public Health Foundation of India	WILEY	HOBOKEN	111 RIVER ST, HOBOKEN 07030-5774, NJ USA	IDS BULL-I DEV STUD	IDS Bull.-Inst. Dev. Stud.	MAR	2018	17	Area Studies; Development Studies	Social Science Citation Index (SSCI)	Area Studies; Development Studies	GF9XR		hybrid, Green Published			View Full Record in Web of Science
J	Gong, YH; Xu, J; Chen, T; Sun, N; Lu, ZX; Yin, XX	Gong, Yanhong; Xu, Juan; Chen, Ting; Sun, Na; Lu, Zuxun; Yin, Xiaoxv	The effect of the latest health care reforms on the quality of community health services in China	INTERNATIONAL JOURNAL OF HEALTH PLANNING AND MANAGEMENT	Article	China; community health services; health care reform; quality of care	PRIVATE; CHALLENGES; SECTOR; POLICY	The Chinese government initiated a new round health care reform in 2009 to provide universal primary health care to the country's population. The aim of this study was to evaluate and compare the quality of community health services before and after the latest health care reforms in China. A series of nationwide surveys were conducted in 2008 and in 2011to assess the development of the community …	[Gong, Yanhong; Sun, Na; Lu, Zuxun; Yin, Xiaoxv] Huazhong Univ Sci & Technol, Sch Publ Hlth, Tongji Med Coll, Wuhan 430030, Hubei, Peoples R China; [Xu, Juan] Huazhong Univ Sci & Technol, Sch Hlth & Med Management, Tongji Med Coll, Wuhan, Hubei, Peoples R China; [Chen, Ting] Wuhan Univ Sci & Technol, Sch Publ Hlth, Wuhan, Hubei, Peoples R China	Huazhong University of Science & Technology; Huazhong University of Science & Technology; Wuhan University of Science & Technology	WILEY	HOBOKEN	111 RIVER ST, HOBOKEN 07030-5774, NJ USA	INT J HEALTH PLAN M	Int. J. Health Plan. Manag.	OCT-DEC	2018	7	Health Policy & Services; Public, Environmental & Occupational Health	Social Science Citation Index (SSCI)	Health Care Sciences & Services; Public, Environmental & Occupational Health	HD9IH	30109897				View Full Record in Web of Science
J	Singleton, JP	Singleton, J. Paul	The Good, The Bad, and The Ugly: How the Due Process Clause May Limit Comprehensive Health Care Reform	ISSUES IN LAW & MEDICINE	Article			This article examines a topic which has received little attention from the media or other scholarly publications: The due process concerns that arise when engaging in comprehensive federal health care reform and regulation. First, the article provides a background discussion detailing the factors necessitating health care reform in the United States. Second, it analyzes whether a constitutionally…	Manier & Herod, Nashville, TN USA		NATIONAL LEGAL CENTER FOR THE MEDICALLY DEPENDENT & DISABLED INC	INDIANAPOLIS	50 S MERIDIAN STE 200, INDIANAPOLIS, IN 46204-3537 USA	ISSUES LAW MED	Issues Law Med.	SPR	2011	30	Law	Social Science Citation Index (SSCI)	Government & Law	747MF	21539177				View Full Record in Web of Science
J	Li, JQ	Li, Jianqing	An Empirical Study of Green Marketing on Perceived Value based on Brand Image in Smart Health Care Industry	REVISTA DE CERCETARE SI INTERVENTIE SOCIALA	Article	smart health care industry; green marketing; brand image; perceived value; education; social development	SUPPLY CHAIN MANAGEMENT; QUALITY	Along with emerging international ideological trend of environmental protection, governments in the world also make green regulations. Nevertheless, the promotion of environmental protection should be started from the source prevention. Domestic government therefore positively counsel and encourage enterprises to become green enterprises. Along with the satisfaction with consumer needs, enterpris…	[Li, Jianqing] Xiamen Nanyang Vocat Coll, Sch Econ & Management, Xiamen, Fujian, Peoples R China		EXPERT PROJECTS PUBLISHING	IASI	IASI, STR VOINESTI 63, IASI, 700615, ROMANIA	REV CERCET INTERV SO	Rev. Cercet. Interv. Soc.	MAR	2021	13	Social Sciences, Interdisciplinary	Social Science Citation Index (SSCI)	Social Sciences - Other Topics	QY7MQ		gold			View Full Record in Web of Science
J	Crinson, I	Crinson, I	The direction of health policy in New Labour's third term	CRITICAL SOCIAL POLICY	Article	choice; inequity; internal market; NHS; regulation		The New Labour government would have appeared to have demonstrated a strong commitment to the state health care sector since coming to power in 1997. It has more than doubled spending on the National Health Service, and this investment is projected to rise over the next four years. However, whether this 'modernization strategy' will be able to deliver a more equitable health care service in New L…	Univ London, Dept Community Hlth Sci, London SW17 0RE, England	University of London	SAGE PUBLICATIONS LTD	LONDON	1 OLIVERS YARD, 55 CITY ROAD, LONDON EC1Y 1SP, ENGLAND	CRIT SOC POLICY	Crit. Soc. Policy	NOV	2005	10	Social Issues; Social Sciences, Interdisciplinary	Social Science Citation Index (SSCI)	Social Issues; Social Sciences - Other Topics	979YB					View Full Record in Web of Science
J	Anderson, KJ	Anderson, Kathryn J.	A review of health care reform in the United States and in Alaska	INTERNATIONAL JOURNAL OF CIRCUMPOLAR HEALTH	Review	health care reform; Alaska Native health care; Medicare; Medicaid		Objectives. To review the status of health care reform in the U.S. in general and in Alaska in particular. Study design. This paper reviews the literature concerning health care reform in the U.S. and in Alaska. Methods. N/A. Results. N/A. Conclusions. The United States spends more per capita on health care than any other OECD country, yet its health outcomes such as life expectancy and infant mo…	Univ Alaska, Pescatore Syst Int LLC, Anchorage, AK 99515 USA	University of Alaska System; University of Alaska Anchorage	INT ASSOC CIRCUMPOLAR HEALTH PUBL	OULU	AAPISTIE1, OULU, FIN-90220, FINLAND	INT J CIRCUMPOL HEAL	Int. J. Circumpolar Health	DEC	2010	13	Public, Environmental & Occupational Health	Science Citation Index Expanded (SCI-EXPANDED); Social Science Citation Index (SSCI)	Public, Environmental & Occupational Health	710II	21073825	gold			View Full Record in Web of Science
J	King, MW	King, Michael W.	Health Care Efficiencies: Consolidation and Alternative Models vs. Health Care and Antitrust Regulation - Irreconcilable Differences?	AMERICAN JOURNAL OF LAW & MEDICINE	Article		OECD COUNTRIES; UNITED-STATES; OUTCOMES; US; COMPETITION; INSURANCE; TRENDS	Despite the U.S. substantially outspending peer high income nations with almost 18% of GDP dedicated to health care, on any number of statistical measurements from life expectancy to birth rates to chronic disease,(1) the U.S. achieves inferior health outcomes. In short, Americans receive a very disappointing return on investment on their health care dollars, causing economic and social strain.(2…	[King, Michael W.] Brownstein Hyatt Farber Schreck, Denver, CO 80202 USA		SAGE PUBLICATIONS INC	THOUSAND OAKS	2455 TELLER RD, THOUSAND OAKS, CA 91320 USA	AM J LAW MED	Am. J. Law Med.	NOV	2017	42	Law	Social Science Citation Index (SSCI)	Government & Law	GC4UW	29452560				View Full Record in Web of Science
J	Tang, LY	Tang, Liyang	Helping the decision maker effectively promote various experts' views into various optimal solutions to China's institutional problem of health care provider selection through the organization of a pilot health care provider research system	HEALTH RESEARCH POLICY AND SYSTEMS	Article	Analytic network process; China's Health Care System Reform; Decision maker; Economy; Effectiveness; Efficiency; Equity; Experts' views; Health care provider research system; Health care provider selection; Institutional problem	ANALYTIC NETWORK PROCESS; MIDDLE-INCOME COUNTRIES; CONSUMER SATISFACTION; MEDICAL-SERVICE; LOGISTICS; PERFORMANCE; CHOICE; POLICY; TRUST; FIRM	Background: The main aim of China's Health Care System Reform was to help the decision maker find the optimal solution to China's institutional problem of health care provider selection. A pilot health care provider research system was recently organized in China's health care system, and it could efficiently collect the data for determining the optimal solution to China's institutional problem o…	[Tang, Liyang] Tsinghua Univ, Sch Econ & Management, Dept Econ, Beijing 100084, Peoples R China; [Tang, Liyang] Columbia Univ, Grad Sch Business, New York, NY 10027 USA	Tsinghua University; Columbia University	BIOMED CENTRAL LTD	LONDON	236 GRAYS INN RD, FLOOR 6, LONDON WC1X 8HL, ENGLAND	HEALTH RES POLICY SY	Health Res. Policy Syst.	APR 4	2013	20	Health Policy & Services	Social Science Citation Index (SSCI)	Health Care Sciences & Services	131PU	23557082	Green Published, gold			View Full Record in Web of Science
J	Islam, MS	Islam, Mohammad Shafiqul	Developing accountability mechanisms in NGOs in providing health services	INTERNATIONAL JOURNAL OF HEALTHCARE MANAGEMENT	Article	Healthcare management; accountability; management practice; supervision; health professionals; NGOs; CSR	HOSPITALS; COST	Purpose: The aim of this study is to evaluate NGOs' accountability in delivering sub-district (upazila) health services in Bangladesh Methodology: The approach of this study is qualitative and 85 respondents, including two focus group participants (each focus group consists of 8 respondents) from rural and urban areas, have been selected for the interview to collect data for understanding account…	[Islam, Mohammad Shafiqul] Shahjalal Univ Sci & Technol, Dept Publ Adm, Sylhet 3114, Bangladesh	Shahjalal University of Science & Technology (SUST)	ROUTLEDGE JOURNALS, TAYLOR & FRANCIS LTD	ABINGDON	2-4 PARK SQUARE, MILTON PARK, ABINGDON OX14 4RN, OXON, ENGLAND	INT J HEALTHCARE MAN	Int. J. Healthcare Manag.	JUL 3	2021	9	Health Policy & Services	Emerging Sources Citation Index (ESCI)	Health Care Sciences & Services	TL8LT					View Full Record in Web of Science
J	Ostry, AS	Ostry, AS	International trade regulation and publicly funded health care in Canada	INTERNATIONAL JOURNAL OF HEALTH SERVICES	Article		GLOBALIZATION; OPPORTUNITIES; THREATS	The World Trade Organization (WTO) creates new challenges for the Canadian health care system, arguably one of the most socialized systems in the world today. In particular, the WTO's enhanced trade dispute resolution powers, enforceable with sanctions, may make Canadian health care vulnerable to corporate penetration, particularly in the pharmaceutical and private health services delivery sector…	Univ British Columbia, Dept Hlth Care & Epidemiol, Vancouver, BC V6T 1Z3, Canada; Univ British Columbia, Ctr Hlth Serv & Policy Res, Vancouver, BC V6T 1Z3, Canada	University of British Columbia; University of British Columbia	BAYWOOD PUBL CO INC	AMITYVILLE	26 AUSTIN AVE, AMITYVILLE, NY 11701 USA	INT J HEALTH SERV	Int. J. Health Serv.		2001	6	Health Care Sciences & Services; Health Policy & Services	Science Citation Index Expanded (SCI-EXPANDED); Social Science Citation Index (SSCI)	Health Care Sciences & Services	468DY	11562000				View Full Record in Web of Science
J	Langlois, EV; McKenzie, A; Schneider, H; Mecaskey, JW	Langlois, Etienne V.; McKenzie, Andrew; Schneider, Helen; Mecaskey, Jeffrey W.	Measures to strengthen primary health-care systems in low- and middle-income countries	BULLETIN OF THE WORLD HEALTH ORGANIZATION	Article			Primary health care offers a cost-effective route to achieving universal health coverage (UHC). However, primary health-care systems are weak in many low- and middle-income countries and often fail to provide comprehensive, people-centred, integrated care. We analysed the primary health-care systems in 20 low- and middle-income countries using a semi-grounded approach. Options for strengthening p…	[Langlois, Etienne V.] WHO, Partnership Maternal Newborn & Child Hlth, Ave Appia 20, CH-1211 Geneva, Switzerland; [McKenzie, Andrew; Mecaskey, Jeffrey W.] DAI Global Hlth, London, England; [Schneider, Helen] Univ Western Cape, Sch Publ Hlth, South African Med Res Council, Hlth Serv Syst Unit, Cape Town, South Africa	World Health Organization; University of the Western Cape; South African Medical Research Council	WORLD HEALTH ORGANIZATION	GENEVA 27	MARKETING AND DISSEMINATION, CH-1211 GENEVA 27, SWITZERLAND	B WORLD HEALTH ORGAN	Bull. World Health Organ.	DEC	2020	11	Public, Environmental & Occupational Health	Science Citation Index Expanded (SCI-EXPANDED); Social Science Citation Index (SSCI)	Public, Environmental & Occupational Health	PI6MO	33177775	Green Submitted, Green Published, gold			View Full Record in Web of Science
J	Sage, WM	Sage, William M.	Getting The Product Right: How Competition Policy Can Improve Health Care Markets	HEALTH AFFAIRS	Article		LAW	As hospital, physician, and health insurance markets consolidate and change in response to health care reform, some commentators have called for vigorous enforcement of the federal antitrust laws to prevent the acquisition and exercise of market power. In health care, however, stricter antitrust enforcement will benefit consumers only if it accounts for the competitive distortions caused by the s…	Univ Texas Austin, Sch Law, Austin, TX 78712 USA	University of Texas System; University of Texas Austin	PROJECT HOPE	BETHESDA	7500 OLD GEORGETOWN RD, STE 600, BETHESDA, MD 20814-6133 USA	HEALTH AFFAIR	Health Aff.	JUN	2014	7	Health Care Sciences & Services; Health Policy & Services	Science Citation Index Expanded (SCI-EXPANDED); Social Science Citation Index (SSCI)	Health Care Sciences & Services	AK1PL	24841884				View Full Record in Web of Science
J	Lanier, DC; Roland, M; Burstin, H; Knottnerus, JA	Lanier, DC; Roland, M; Burstin, H; Knottnerus, JA	Doctor performance and public accountability	LANCET	Article		QUALITY-OF-CARE; CLINICAL GOVERNANCE; GENERAL-PRACTICE; IMPROVEMENT; IMPLEMENTATION; INFORMATION; RELEASE	Public concern about the quality of health care has motivated governments, health-care funders, and clinicians to expand efforts to improve professional performance. In this paper, we illustrate such efforts from the perspective of three countries, the UK, the USA, and the Netherlands. The earliest strategies, which included continuing professional education, clinical audits, and peer review, wer…	Agcy Healthcare Res & Qual, Ctr Primary Care Prevent & Clin Partnerships, Rockville, MD 20850 USA; Natl Primary Care Res & Dev Ctr, Manchester, Lancs, England; Netherlands Sch Primary Care Res, Maastricht, Netherlands	Agency for Healthcare Research & Quality; University of Manchester; Maastricht University	ELSEVIER SCIENCE INC	NEW YORK	STE 800, 230 PARK AVE, NEW YORK, NY 10169 USA	LANCET	Lancet	OCT 25	2003	5	Medicine, General & Internal	Science Citation Index Expanded (SCI-EXPANDED); Social Science Citation Index (SSCI)	General & Internal Medicine	735YX	14585644				View Full Record in Web of Science
J	Polsky, D; David, G; Yang, JN; Kinosian, B; Werner, RM	Polsky, Daniel; David, Guy; Yang, Jianing; Kinosian, Bruce; Werner, Rachel M.	The effect of entry regulation in the health care sector: The case of home health	JOURNAL OF PUBLIC ECONOMICS	Article	Competition; Certificate of need; Quality of care; Home health care	QUALITY COMPETITION; NEED REGULATIONS; MARKET-STRUCTURE; INFORMAL CARE; NURSING-HOME; CERTIFICATE; INCENTIVES; CAPITATION; HOSPITALS; INDUSTRY	The consequences of government regulation in the post-acute care sector are not well understood. We examine the effect of entry regulation on quality of care in home health care by analyzing the universe of hospital discharges during 2006 for publicly insured beneficiaries (about 4.5 million) and subsequent home health admissions to determine whether there is a significant difference in home heal…	[Polsky, Daniel; David, Guy] Univ Penn, Wharton Sch, Philadelphia, PA 19104 USA; [Yang, Jianing; Kinosian, Bruce; Werner, Rachel M.] Univ Penn, Div Gen Internal Med, Philadelphia, PA 19104 USA	University of Pennsylvania; University of Pennsylvania	ELSEVIER SCIENCE SA	LAUSANNE	PO BOX 564, 1001 LAUSANNE, SWITZERLAND	J PUBLIC ECON	J. Public Econ.	FEB	2014	14	Economics	Social Science Citation Index (SSCI)	Business & Economics	AD8HQ	24497648	Green Submitted, Green Accepted			View Full Record in Web of Science
J	Gusmano, MK; Maschke, KJ; Solomon, MZ	Gusmano, Michael K.; Maschke, Karen J.; Solomon, Mildred Z.	Patient-Centered Care, Yes; Patients As Consumers, No	HEALTH AFFAIRS	Article		HEALTH-CARE; COST CONTROL; EXPERIENCES; ACTIVATION; FAILURE; CHOICE; HEART	There are numerous calls for building health care delivery systems that are more patient centered. The focus on patient-centered care has increasingly begun to rely upon, and even merge with, the concept of patients as consumers. Early references to patients as consumers were made by patient advocates who were attempting to challenge professional and corporate dominance in health care. Today, con…	[Gusmano, Michael K.] Rutgers State Univ, Hlth Policy, Piscataway Township, NJ 08854 USA; [Gusmano, Michael K.; Maschke, Karen J.] Hastings Ctr, Garrison, NY 10524 USA; [Solomon, Mildred Z.] Harvard Med Sch, Hastings Ctr, Boston, MA 02115 USA; [Solomon, Mildred Z.] Harvard Med Sch, Dept Global Hlth & Social Med, Boston, MA 02115 USA	Rutgers State University New Brunswick; Harvard University; Harvard Medical School; Harvard University; Harvard Medical School	PROJECT HOPE	BETHESDA	7500 OLD GEORGETOWN RD, STE 600, BETHESDA, MD 20814-6133 USA	HEALTH AFFAIR	Health Aff.	MAR	2019	6	Health Care Sciences & Services; Health Policy & Services	Science Citation Index Expanded (SCI-EXPANDED); Social Science Citation Index (SSCI)	Health Care Sciences & Services	HS8BP	30830817				View Full Record in Web of Science
J	Fang, J	Fang, Jing	The Chinese health care regulatory institutions in an era of transition	SOCIAL SCIENCE & MEDICINE	Article	china; health care market; regulation; regulatory institutions; rural areas; poverty; Guanxi	REFORM; SECTOR	The purpose of this paper is to contribute to a better understanding of Chinese health care regulation in an era of transition. It describes the major health care regulatory institutions operating currently in China and analyzes the underlying factors. The paper argues that in the transition from a planned to a market economy, the Chinese government has been employing a hybrid approach where both…	Kunming Med Coll, Inst Hlth Sci, Kunming 650031, Yunnan Province, Peoples R China	Kunming Medical University	PERGAMON-ELSEVIER SCIENCE LTD	OXFORD	THE BOULEVARD, LANGFORD LANE, KIDLINGTON, OXFORD OX5 1GB, ENGLAND	SOC SCI MED	Soc. Sci. Med.	FEB	2008	11	Public, Environmental & Occupational Health; Social Sciences, Biomedical	Social Science Citation Index (SSCI)	Public, Environmental & Occupational Health; Biomedical Social Sciences	276RJ	18158210				View Full Record in Web of Science
J	Spring, C	Spring, Cynthia	Call the Midwife: Privatization and Health Care Reform in an Era of Constrained Public Spending	CANADIAN JOURNAL OF WOMEN AND THE LAW	Article		LABOR	In 2018, the Human Rights Tribunal of Ontario found that the provincial government had discriminated against registered midwives in its failure to prevent and correct an inequitable compensation and funding system. Association of Ontario Midwives v Ontario (Health and Long-Term Care) offers new insights into the gendered operation of regulation and privatization in Ontario's health care system. T…	[Spring, Cynthia] York Univ, Dept Polit, Toronto, ON, Canada	York University - Canada	UNIV TORONTO PRESS INC	TORONTO	JOURNALS DIVISION, 5201 DUFFERIN ST, DOWNSVIEW, TORONTO, ON M3H 5T8, CANADA	CAN J WOMEN LAW	Can. J. Women Law	NOV	2020	25	Law	Emerging Sources Citation Index (ESCI)	Government & Law	PG8AP					View Full Record in Web of Science
J	Albin, B; Hjelm, K; Zhang, WC	Albin, Bjorn; Hjelm, Katarina; Zhang, Wen Chang	Health care systems in Sweden and China: Legal and formal organisational aspects	HEALTH RESEARCH POLICY AND SYSTEMS	Article		CHALLENGES; REFORM	Background: Sharing knowledge and experience internationally can provide valuable information, and comparative research can make an important contribution to knowledge about health care and cost-effective use of resources. Descriptions of the organisation of health care in different countries can be found, but no studies have specifically compared the legal and formal organisational systems in Sw…	[Albin, Bjorn; Hjelm, Katarina] Vaxjo Univ, Sch Hlth Sci & Social Work, Vaxjo, Sweden; [Albin, Bjorn; Hjelm, Katarina] Lund Univ, Dept Hlth Sci, Div Geriatr Med, S-22100 Lund, Sweden; [Zhang, Wen Chang] Fujian Med Univ, Sch Publ Hlth, Fuzhou, Peoples R China	Linnaeus University; Vaxjo University; Lund University; Fujian Medical University	BMC	LONDON	CAMPUS, 4 CRINAN ST, LONDON N1 9XW, ENGLAND	HEALTH RES POLICY SY	Health Res. Policy Syst.		2010	8	Health Policy & Services	Social Science Citation Index (SSCI)	Health Care Sciences & Services	V21PM	20569468	Green Published, gold			View Full Record in Web of Science
J	Healy, J; Braithwaite, J	Healy, J; Braithwaite, J	Designing safer health care through responsive regulation	MEDICAL JOURNAL OF AUSTRALIA	Article			Self-regulation by the health professions, while improving, is no longer enough; external drivers for safer health care include governments, funders and consumers. Enforced self-regulation is often more promising than a command and control strategy. Research evidence on the responsive regulatory pyramid and its options offers lessons for health care policy makers and managers. Start at the base o…	Australian Natl Univ, Res Sch Social Sci, Regulatory Inst Network, Canberra, ACT 2600, Australia	Australian National University	AUSTRALASIAN MED PUBL CO LTD	SYDNEY	LEVEL 1, 76 BERRY ST, SYDNEY, NSW 2060, AUSTRALIA	MED J AUSTRALIA	Med. J. Aust.	MAY 15	2006	4	Medicine, General & Internal	Science Citation Index Expanded (SCI-EXPANDED); Social Science Citation Index (SSCI)	General & Internal Medicine	050ZM	16719738				View Full Record in Web of Science
J	Bouwman, R; Bomhoff, M; Robben, P; Friele, R	Bouwman, Renee; Bomhoff, Manja; Robben, Paul; Friele, Roland	Patients' perspectives on the role of their complaints in the regulatory process	HEALTH EXPECTATIONS	Article	complaints; government regulation; health-care quality; health-care safety; public participation	HEALTH-CARE; HOSPITALS; EXPECTATIONS; SAFETY	BackgroundGovernments in several countries are facing problems concerning the accountability of regulators in health care. Questions have been raised about how patients' complaints should be valued in the regulatory process. However, it is not known what patients who made complaints expect to achieve in the process of health-care quality regulation. ObjectiveTo assess expectations and experiences…	[Bouwman, Renee; Bomhoff, Manja; Friele, Roland] Netherlands Inst Hlth Serv Res, NIVEL, POB 1568, NL-3500 BN Utrecht, Netherlands; [Robben, Paul] Dutch Health Care Inspectorate, Knowledge Ctr, Utrecht, Netherlands; [Robben, Paul] Erasmus Univ, Inst Hlth Policy & Management iBMG, Rotterdam, Netherlands; [Friele, Roland] Tilburg Univ, Fac Social & Behav Sci, TRANZO Sci Ctr Care & Welf, NL-5000 LE T…	Netherlands Institute for Health Services Research; Erasmus University Rotterdam; Erasmus University Rotterdam - Excl Erasmus MC; Tilburg University	WILEY	HOBOKEN	111 RIVER ST, HOBOKEN 07030-5774, NJ USA	HEALTH EXPECT	Health Expect.	APR	2016	14	Health Care Sciences & Services; Health Policy & Services; Public, Environmental & Occupational Health	Science Citation Index Expanded (SCI-EXPANDED); Social Science Citation Index (SSCI)	Health Care Sciences & Services; Public, Environmental & Occupational Health	DH6HD	25950924	Green Submitted, hybrid, Green Published			View Full Record in Web of Science
J	Zhang, M; Yao, P	Zhang, Min; Yao, Ping	Study on the evolutionary game of the three parties in the combined medical and health-care PPP project	FRONTIERS IN PUBLIC HEALTH	Article	combined medical and health-care PPP; evolutionary game; government regulation; Matlab simulation; integration of medical and health-care		In the context of ageing, the combination of medical and health-care has become a major trend, and the introduction of the PPP model into combined medical and healthcare projects can solve the problem of lack of funds for the development of combined medical and health-care projects. Based on the evolutionary game theory, this paper constructs a three-party evolutionary game model to study the str…	[Zhang, Min; Yao, Ping] Nanjing Forestry Univ, Coll Econ & Management, Nanjing, Peoples R China	Nanjing Forestry University	FRONTIERS MEDIA SA	LAUSANNE	AVENUE DU TRIBUNAL FEDERAL 34, LAUSANNE, CH-1015, SWITZERLAND	FRONT PUBLIC HEALTH	Front. Public Health	JAN 26	2023	12	Public, Environmental & Occupational Health	Science Citation Index Expanded (SCI-EXPANDED); Social Science Citation Index (SSCI)	Public, Environmental & Occupational Health	8T6OU	36778571	gold, Green Published			View Full Record in Web of Science
J	Mackintosh, M; Tibandebage, P	Mackintosh, M; Tibandebage, P	Inclusion by design? Rethinking health care market regulation in the Tanzanian context	JOURNAL OF DEVELOPMENT STUDIES	Article		SUB-SAHARAN AFRICA; QUALITY; REFORM	In Tanzania, as in many other low-income countries, health care is largely obtained through out-of-pocket payment. The current liberalised health care market displays a pattern of exclusion, impoverishment, abuse and poor quality care alongside substantial patches of accessibility and probity, while the government has few resources for inspection and control. This article summarises new evidence …	Open Univ, Fac Social Sci, Milton Keynes MK7 6AA, Bucks, England; Econ & Social Res Fdn, Dar Es Salaam, Tanzania	Open University - UK	FRANK CASS CO LTD	ESSEX	NEWBURY HOUSE, 900 EASTERN AVE, NEWBURY PARK, ILFORD, ESSEX IG2 7HH, ENGLAND	J DEV STUD	J. Dev. Stud.	OCT	2002	20	Development Studies; Economics	Social Science Citation Index (SSCI)	Development Studies; Business & Economics	619EG					View Full Record in Web of Science
J	Bhattacharjee, D; Mohanty, PC	Bhattacharjee, Deepabali; Mohanty, Pratap C.	Do information differentials and confidence in medical institutions influence out-of-pocket expenditure on health care in India?	CLINICAL EPIDEMIOLOGY AND GLOBAL HEALTH	Article	Heath expenditure; OOPE on Health care; Information differentials; Confidence in hospitals	PAYMENTS; COUNTRIES; POVERTY; URBAN; POOR	Background: This paper identifies the factors responsible for higher out-of-pocket expenditure on healthcare in India with a focus on confidence in medical institutions and information differentials in the health care sector. Design/methodology/ approach: The analysis is based on IHDS-I (2004-05) and IHDS-II (2011-12) database by applying the log-linear regression method to find out the impact of…	[Bhattacharjee, Deepabali; Mohanty, Pratap C.] Indian Inst Technol Roorkee, Dept Humanities & Social Sci, Roorkee 247667, Uttarakhand, India	Indian Institute of Technology System (IIT System); Indian Institute of Technology (IIT) - Roorkee	ELSEVIER - DIVISION REED ELSEVIER INDIA PVT LTD	NEW DELHI	17-A/1 MAIN RING ROAD, LAJPAT NAGAR IV, NEW DELHI, 110024, INDIA	CLIN EPIDEMIOL GLOB	Clin. Epidemiol. Glob. Health	JAN-FEB	2022	7	Public, Environmental & Occupational Health	Emerging Sources Citation Index (ESCI)	Public, Environmental & Occupational Health	YU2BO		gold			View Full Record in Web of Science
J	Qian, JW	Qian, Jiwei	Mental Health Care in China: Providing Services for Under-treated Patients	JOURNAL OF MENTAL HEALTH POLICY AND ECONOMICS	Article			Background: Mental health in China is a great concern given the large number of patients and huge social and economic costs. The one-month prevalence rate of adult mental disorder in China is about 17.5%. Over 170 million adults have one or more types of mental disorder. Of this, 16 million people are estimated to have serious mental diseases. Over 90% of patients with serious mental diseases in …	Natl Univ Singapore, E Asian Inst, Singapore 259756, Singapore	National University of Singapore	INT CTR MENTAL HEALTH POLICY & ECONOMICS-ICMPE	MILANO	VIA DANIELE CRESPI 7, MILANO, 20123, ITALY	J MENT HEALTH POLICY	J. Ment. Health Policy Econ.	DEC	2012	8	Health Policy & Services; Psychiatry	Social Science Citation Index (SSCI)	Health Care Sciences & Services; Psychiatry	056XP	23525836				View Full Record in Web of Science
J	Radevic, I; Hacek, M	Radevic, Ivan; Hacek, Miro	Decentralisation Processes in Montenegrin Public Administration: Challenges of Health System	LEX LOCALIS-JOURNAL OF LOCAL SELF-GOVERNMENT	Article	local self-government; public services; health system; decentralisation; organizational design; Montenegro	LOCAL-GOVERNMENT MODERNIZATION; PRIVATE PARTNERSHIPS; CARE; SERVICE; ENTREPRENEURS; GOVERNANCE; REFORM; POLICY; CHINA	The paper aims to assess the organisational design of the public health care system of Montenegro from the organisational and legal standpoint, and in particular from the position of a likelihood for the system decentralisation through an inclusion of local self-governments with the goal to increase the quality of health care. The qualitative analysis is based on the method of case study. The res…	[Radevic, Ivan] Univ Montenegro, Fac Econ, Jovana Tomasevica 37, Podgorica 81000, Montenegro; [Hacek, Miro] Univ Ljubljana, Fac Social Sci, Kardeljeva Ploscad 5, Ljubljana 1000, Slovenia	University of Montenegro; University of Ljubljana	INST LOCAL SELF-GOVERNMENT MARIBOR	MARIBOR	SMETANOVA ULICA 30, MARIBOR, 2000, SLOVENIA	LEX LOCALIS	Lex Localis-J. Local Self-Gov.	JUL	2019	22	Political Science; Public Administration	Social Science Citation Index (SSCI)	Government & Law; Public Administration	IM4MK		Bronze			View Full Record in Web of Science
J	Abreu, L	Abreu, Laurinda	Health care and the spread of medical knowledge in the Portuguese empire, particularly the Estado da india (sixteenth to eighteenth centuries)	MEDICAL HISTORY	Article	Medical training; Surgical training; Medical regulations; Health care practitioners; Colonial medicine; Carreira da Í ndia	COLONIAL MEDICINE	This article deals with the presence of physicians, surgeons and apothecaries in the early modern Portuguese empire and the dissemination of medical knowledge there. In Portugal itself, the health care sector had been the target of considerable royal interference since the final years of the fifteenth century, during the construction of the early modern state. Regulatory frameworks were establish…	[Abreu, Laurinda] Univ Evora, CIDEHUS, Hist Dept, Largo Colegiais 2, P-7000645 Evora, Portugal	University of Evora	CAMBRIDGE UNIV PRESS	CAMBRIDGE	EDINBURGH BLDG, SHAFTESBURY RD, CB2 8RU CAMBRIDGE, ENGLAND	MED HIST	Med. Hist.	OCT	2020	18	Health Care Sciences & Services; History & Philosophy Of Science	Science Citation Index Expanded (SCI-EXPANDED); Social Science Citation Index (SSCI); Arts & Humanities Citation Index (A&HCI)	Health Care Sciences & Services; History & Philosophy of Science	OI5NU		Bronze, Green Published			View Full Record in Web of Science
J	Groman, RF; Rubin, KY	Groman, Rachel F.; Rubin, Koryn Y.	Neurosurgical practice and health care reform: moving toward quality-based health care delivery	NEUROSURGICAL FOCUS	Article	health care reform; Affordable Care Act; quality; outcomes; value		In an effort to rein in spending and improve patient outcomes, the US government and the private sector have adopted a number of policies over the last decade that hold health care professionals increasingly accountable for the cost and quality of the care they provide. A major driver of these efforts is the Patient Protection and Affordable Care Act of 2010 (ACA or Pub. L. 111-148), which aims t…	[Groman, Rachel F.] Hart Hlth Strategies, Clin Affairs & Qual Improvement, 310 North Pinckney St, Madison, WI 53703 USA; [Rubin, Koryn Y.] Amer Assoc Neurol Surg, Washington Off, Washington, DC USA; [Rubin, Koryn Y.] Congress Neurol Surg, Washington, DC USA		AMER ASSOC NEUROLOGICAL SURGEONS	ROLLING MEADOWS	5550 MEADOWBROOK DRIVE, ROLLING MEADOWS, IL 60008 USA	NEUROSURG FOCUS	Neurosurg. Focus	JAN	2013	6	Clinical Neurology; Surgery	Science Citation Index Expanded (SCI-EXPANDED)	Neurosciences & Neurology; Surgery	VG8YC	23278262	Bronze			View Full Record in Web of Science
J	Khe, ND; Toan, NV; Xuan, LTT; Eriksson, B; Höjer, B; Diwan, VK	Khe, ND; Toan, NV; Xuan, LTT; Eriksson, B; Höjer, B; Diwan, VK	Primary health concept revisited:: Where do people seek health care in a rural area of Vietnam?	HEALTH POLICY	Article	Vietnam; health care utilisation; health expenditures; equity; socio-economic status	DEVELOPING-COUNTRIES; CHINA; EXPENDITURES; INEQUALITIES; INSURANCE; SERVICES; COVERAGE; BEHAVIOR; ACCESS; AFRICA	The government of Vietnam is committed to promote and secure equity in access to health care for all citizens. The current rapid changes towards a market economy may challenge the government's wish for maintaining equity, especially for low income and vulnerable groups. The aim of this study was to investigate aspects of access and utilisation of health care of rural people. The study included a …	Minist Hlth, MCHFP Dept, Hanoi, Vietnam; Hanoi Med Univ, Dept Epidemiol, Hanoi, Vietnam; Karolinska Inst, Dept Publ Hlth Sci, Div Int Hlth, IHCAR, SE-17176 Stockholm, Sweden; Nord Sch Publ Hlth, Gothenburg, Sweden	Hanoi Medical University; Karolinska Institutet	ELSEVIER SCI IRELAND LTD	CLARE	CUSTOMER RELATIONS MANAGER, BAY 15, SHANNON INDUSTRIAL ESTATE CO, CLARE, IRELAND	HEALTH POLICY	Health Policy	JUL	2002	15	Health Care Sciences & Services; Health Policy & Services	Science Citation Index Expanded (SCI-EXPANDED); Social Science Citation Index (SSCI)	Health Care Sciences & Services	572YD	12173499				View Full Record in Web of Science
J	Patel, V; Parikh, R; Nandraj, S; Balasubramaniam, P; Narayan, K; Paul, VK; Kumar, AKS; Chatterjee, M; Reddy, KS	Patel, Vikram; Parikh, Rachana; Nandraj, Sunil; Balasubramaniam, Priya; Narayan, Kavita; Paul, Vinod K.; Kumar, A. K. Shiva; Chatterjee, Mirai; Reddy, K. Srinath	Assuring health coverage for all in India	LANCET	Review		RISK-FACTORS; URBAN; CORRUPTION; CARE; PROGRAM; POVERTY; PATIENT; SYSTEM; YOJANA; DRUGS	Successive Governments of India have promised to transform India's unsatisfactory health-care system, culminating in the present government's promise to expand health assurance for all. Despite substantial improvements in some health indicators in the past decade, India contributes disproportionately to the global burden of disease, with health indicators that compare unfavourably with other midd…	[Patel, Vikram] London Sch Hyg & Trop Med, London WC1, England; [Patel, Vikram; Parikh, Rachana; Nandraj, Sunil; Balasubramaniam, Priya; Narayan, Kavita; Reddy, K. Srinath] Publ Hlth Fdn India, Gurgaon 122002, India; [Balasubramaniam, Priya] Publ Hlth Fdn India, New Delhi, India; [Balasubramaniam, Priya] Royal Norwegian Embassy Universal Hlth Initiat, New Delhi, India; [Paul, Vinod K.] All India …	University of London; London School of Hygiene & Tropical Medicine; Public Health Foundation of India; Public Health Foundation of India; All India Institute of Medical Sciences (AIIMS) New Delhi	ELSEVIER SCIENCE INC	NEW YORK	STE 800, 230 PARK AVE, NEW YORK, NY 10169 USA	LANCET	Lancet	DEC 12	2015	14	Medicine, General & Internal	Science Citation Index Expanded (SCI-EXPANDED); Social Science Citation Index (SSCI)	General & Internal Medicine	CY3EE	26700532				View Full Record in Web of Science
J	Nass, SS; Isah, MB; Sani, A	Nass, Shafique Sani; Isah, Murtala Bindawa; Sani, Aminu	Effect of Integrated Supportive Supervision on the Quality of Health-Care Service Delivery in Katsina State, Northwest Nigeria	HEALTH SERVICES RESEARCH AND MANAGERIAL EPIDEMIOLOGY	Article	primary health care; integrated supportive supervision; Katsina state; Nigeria; effect		Background: Katsina State Government in Northern Nigeria introduced integrated supportive supervision (ISS) in primary health centers. The study was guided by the Primary Health Care Performance Initiative Conceptual Framework. The goal of the study was to measure the impact of ISS on the quality of primary health-care delivery. The outcome variables measured include infrastructure, basic equipme…	[Nass, Shafique Sani; Isah, Murtala Bindawa; Sani, Aminu] WHO, North West Zonal Off, Plot 450,Amana City Estate,Kaduna Rd, Lagos, Nigeria	World Health Organization	SAGE PUBLICATIONS INC	THOUSAND OAKS	2455 TELLER RD, THOUSAND OAKS, CA 91320 USA	HEALTH SERV RES MANA	Health Serv. Res. Manag. Epidemiol.	SEP 26	2019	7	Health Policy & Services	Emerging Sources Citation Index (ESCI)	Health Care Sciences & Services	JA6IH	31633000	Green Published, gold			View Full Record in Web of Science
J	Lefever, D; Kelly, PD; Zuckerman, SL; Agarwal, N; Guthikonda, B; Kimmell, KT; Schirmer, C; Rosenow, JM; Cozzens, J; Orrico, KO; Menger, R	Lefever, Devon; Kelly, Patrick D.; Zuckerman, Scott L.; Agarwal, Nitin; Guthikonda, Bharat; Kimmell, Kristopher T.; Schirmer, Clemens; Rosenow, Joshua M.; Cozzens, Jeffrey; Orrico, Katie O.; Menger, Richard	Advocacy to Government and Stakeholders	WORLD NEUROSURGERY	Article	Advocacy; Government; Lobbying; Policy; Socioeconomics		Participation in the health care and government advocacy arena may represent new and challenging perspectives for the traditional neurosurgeon. However, those with a strong -nderstanding of the laws, rules, regulations, and fiscal allocation process can directly influence the practice of neurosurgery in the United States. We seek to shine light on the black box of how health care laws are passed,…	[Lefever, Devon; Guthikonda, Bharat] Louisiana State Univ, Dept Neurosurg, Hlth Sci Ctr, Shreveport, LA 71105 USA; [Kelly, Patrick D.; Zuckerman, Scott L.] Vanderbilt Univ, Med Ctr, Dept Neurosurg, Nashville, TN USA; [Zuckerman, Scott L.] Columbia Univ, Dept Orthoped Surg, Med Ctr, New York, NY USA; [Agarwal, Nitin] Univ Pittsburgh, Med Ctr, Dept Neurol Surg, Pittsburgh, PA USA; [Kimmell, Kristop…	Louisiana State University System; Louisiana State University Health Sciences Center at Shreveport; Vanderbilt University; Columbia University; Pennsylvania Commonwealth System of Higher Education (PCSHE); University of Pittsburgh; University of Rochester; Geisinger Health System; Geisinger Health System; Paracelsus Private Medical University; Northwestern University; Feinberg School of Medicine;…	ELSEVIER SCIENCE INC	NEW YORK	STE 800, 230 PARK AVE, NEW YORK, NY 10169 USA	WORLD NEUROSURG	World Neurosurg.	JUL	2021	6	Clinical Neurology; Surgery	Science Citation Index Expanded (SCI-EXPANDED)	Neurosciences & Neurology; Surgery	TE2NH	33548536				View Full Record in Web of Science
J	Meyer, C; Becot, F; Burke, R; Weichelt, B	Meyer, Chris; Becot, Florence; Burke, Rick; Weichelt, Bryan	Rural Telehealth Use during the COVID-19 Pandemic: How Long-term Infrastructure Commitment May Support Rural Health Care Systems Resilience	JOURNAL OF AGROMEDICINE	Article	Crisis adaptation; COVID-19; resilience; rural health care system; telehealth		Amid concerns of inadequate medical supplies and staffing anticipated from a surge in COVID-19 cases, many health care systems across the United States (U.S.) began shutting down non-essential patient services in March 2020. These sudden shifts bring up questions about the long-term effects of COVID-19 on already fragile rural health care systems and the ability of rural populations, including fa…	[Meyer, Chris] Marshfield Clin Hlth Syst, Marshfield, WI USA; [Becot, Florence; Burke, Rick; Weichelt, Bryan] Marshfield Clin Res Inst, Natl Farm Med Ctr, Marshfield, WI 54449 USA		TAYLOR & FRANCIS INC	PHILADELPHIA	530 WALNUT STREET, STE 850, PHILADELPHIA, PA 19106 USA	J AGROMEDICINE	J. Agromedicine	OCT 1	2020	5	Public, Environmental & Occupational Health	Science Citation Index Expanded (SCI-EXPANDED)	Public, Environmental & Occupational Health	PU8NW	32921284				View Full Record in Web of Science
J	Simonet, D	Simonet, Daniel	The New Public Management theory and European health-care reforms	CANADIAN PUBLIC ADMINISTRATION-ADMINISTRATION PUBLIQUE DU CANADA	Article		CANADA; COMPENSATION; GERMANY	This article analyses the dynamics of health-care reforms in Germany, the U.K., Switzerland, France and Italy. In light of the New Public Management (NPM) theory, the author discusses governments' attempts at providing better health-care services for less. Health-care reforms inspired by NPM meant opening up to competition and revamping service provision to improve organizational performance. The…	Amer Univ Sharjah, Sch Business & Management, Sharjah, U Arab Emirates	American University of Sharjah	WILEY	HOBOKEN	111 RIVER ST, HOBOKEN 07030-5774, NJ USA	CAN PUBLIC ADMIN	Can. Public Adm.-Adm. Publique Can.	DEC	2008	19	Public Administration	Social Science Citation Index (SSCI)	Public Administration	381EP					View Full Record in Web of Science
J	Calovi, M; Seghieri, C	Calovi, Martina; Seghieri, Chiara	Using a GIS to support the spatial reorganization of outpatient care services delivery in Italy	BMC HEALTH SERVICES RESEARCH	Article	Health care management; GIS; Two-step floating catchment area method; Spatial accessibility; Outpatient; closure simulation	HEALTH-CARE; ACCESSIBILITY; ACCESS; EPIDEMIOLOGY; NEEDS	BackgroundStudying and measuring accessibility to care services has become a major concern for health care management, particularly since the global financial collapse. This study focuses on Tuscany, an Italian region, which is re-organizing its inpatient and outpatient systems in line with new government regulations. The principal aim of the paper is to illustrate the application of GIS methods …	[Calovi, Martina] Penn State Univ, Dept Geog, Geoinformat & Earth Observat Lab, University Pk, PA 16802 USA; [Calovi, Martina] Penn State Univ, Inst CyberSci, University Pk, PA 16802 USA; [Seghieri, Chiara] St Anna Sch Adv Studies, Inst Management, Management & Healthcare Lab, Piazza Martiri Liberta 24, I-56127 Pisa, Italy	Pennsylvania Commonwealth System of Higher Education (PCSHE); Pennsylvania State University; Pennsylvania State University - University Park; Pennsylvania Commonwealth System of Higher Education (PCSHE); Pennsylvania State University; Pennsylvania State University - University Park; Scuola Superiore Sant'Anna	BMC	LONDON	CAMPUS, 4 CRINAN ST, LONDON N1 9XW, ENGLAND	BMC HEALTH SERV RES	BMC Health Serv. Res.	NOV 22	2018	16	Health Care Sciences & Services	Science Citation Index Expanded (SCI-EXPANDED); Social Science Citation Index (SSCI)	Health Care Sciences & Services	HB4AM	30466428	gold, Green Published			View Full Record in Web of Science
J	Bartlett, HP; Phillips, DR	Bartlett, HP; Phillips, DR	Policy issues in the private health sector: Examples from long-term care in the U.K.	SOCIAL SCIENCE & MEDICINE	Article; Proceedings Paper	private health policy; aged care; regulation; privatization	HOMES	The international trend towards private markets In health care can be illustrated very clearly by developments over the last decade in the U.K., where the balance of health care provision has shifted from a predominantly free, public and comprehensive system to more of a mixed economy model. The shift can be attributed to a variety of Factors, and not government policy alone. The relationship bet…	UNIV NOTTINGHAM,DEPT GEOG,NOTTINGHAM NG7 2RD,ENGLAND	University of Nottingham	PERGAMON-ELSEVIER SCIENCE LTD	OXFORD	THE BOULEVARD, LANGFORD LANE, KIDLINGTON, OXFORD, ENGLAND OX5 1GB	SOC SCI MED	Soc. Sci. Med.	SEP	1996	7	Public, Environmental & Occupational Health; Social Sciences, Biomedical	Conference Proceedings Citation Index - Social Science & Humanities (CPCI-SSH); Social Science Citation Index (SSCI)	Public, Environmental & Occupational Health; Biomedical Social Sciences	VD078	8870137				View Full Record in Web of Science
J	Munzur-E-Murshid; Haque, M	Munzur-E-Murshid; Haque, Mainul	Hits and misses of bangladesh national health policy 2011	JOURNAL OF PHARMACY AND BIOALLIED SCIENCES	Review	2011; Bangladesh; cons; hits; misses; national health policy; pros; public health	FAMILY-PLANNING PROGRAMS; OUT-OF-POCKET; DEVELOPING-COUNTRIES; PUBLIC-HEALTH; CARE; COVERAGE; POLITICS; POVERTY	National Health Policy (NHP) is a guiding principle for a country to identify the priority of health-care needs, resource allocations according to prioritization, and to achieve specific health-care goals. In addition, NHP is usually wide-ranging, all-inclusive plan that pursues each and every population to move on the road to better health. NHP targets to achieve universal health coverage and de…	[Munzur-E-Murshid] Handicap Int, WISH2Act Project, Kurigram, Bangladesh; [Haque, Mainul] Natl Def Univ Malaysia, Fac Med & Def Hlth, Unit Pharmacol, Kuala Lumpur 57000, Malaysia	Universiti Pertahanan Nasional Malaysia	WOLTERS KLUWER MEDKNOW PUBLICATIONS	MUMBAI	WOLTERS KLUWER INDIA PVT LTD , A-202, 2ND FLR, QUBE, C T S NO 1498A-2 VILLAGE MAROL, ANDHERI EAST, MUMBAI, Maharashtra, INDIA	J PHARM BIOALLIED SC	J. Pharm. Bioallied Sci.	APR-JUN	2020	11	Pharmacology & Pharmacy	Emerging Sources Citation Index (ESCI)	Pharmacology & Pharmacy	LJ1WF	32742106	Green Published, gold			View Full Record in Web of Science
J	Tambor, M; Pavlova, M; Woch, P; Groot, W	Tambor, Marzena; Pavlova, Milena; Woch, Piotr; Groot, Wim	Diversity and dynamics of patient cost-sharing for physicians' and hospital services in the 27 European Union countries	EUROPEAN JOURNAL OF PUBLIC HEALTH	Article	patient cost-sharing; public health-care system; health-care financing; European Union	HEALTH-CARE; USER CHARGES; EQUITY	Background: During the past decades, many governments have introduced patient cost-sharing in their public health-care system. This trend in health-care reforms affected the European Union (EU) member states as well. This article presents a review of patient cost-sharing for health-care services in the 27 EU countries, and discusses directions for their improvement. Methods: Data are collected ba…	[Tambor, Marzena; Woch, Piotr] Jagiellonian Univ, Inst Publ Hlth, Coll Medicum, Dept Hlth Econ & Social Secur,Fac Hlth Sci, PL-31531 Krakow, Poland; [Tambor, Marzena; Pavlova, Milena; Woch, Piotr; Groot, Wim] Maastricht Univ, Fac Hlth Med & Life Sci, CAPHRI, Dept Hlth Org Policy & Econ,Med Ctr, Maastricht, Netherlands; [Groot, Wim] Maastricht Univ, Topinst Evidence Based Educ Res, Maastricht, Net…	Jagiellonian University; Collegium Medicum Jagiellonian University; Maastricht University; Maastricht University Medical Centre (MUMC); Maastricht University	OXFORD UNIV PRESS	OXFORD	GREAT CLARENDON ST, OXFORD OX2 6DP, ENGLAND	EUR J PUBLIC HEALTH	Eur. J. Public Health	OCT	2011	6	Public, Environmental & Occupational Health	Science Citation Index Expanded (SCI-EXPANDED); Social Science Citation Index (SSCI)	Public, Environmental & Occupational Health	827GU	20884659				View Full Record in Web of Science
J	Qutub, AF; Al-Jewair, TS; Leake, JL	Qutub, Akram F.; Al-Jewair, Thikriat S.; Leake, James L.	A comparative study of the health care systems of Canada and Saudi Arabia: lessons and insights	INTERNATIONAL DENTAL JOURNAL	Article	Health care system; Saudi Arabia; Canada; dental delivery system		Introduction: Understanding the structure of a health care system is essential in improving public health policies and health outcomes. Objectives: To describe and compare the health care systems of Canada and Saudi Arabia; to discuss possible lessons that could be learned from both for policy-making purposes. Methods: A comprehensive method was used to describe the national health care systems o…			WILEY	HOBOKEN	111 RIVER ST, HOBOKEN 07030-5774, NJ USA	INT DENT J	Int. Dent. J.	OCT	2009	7	Dentistry, Oral Surgery & Medicine	Science Citation Index Expanded (SCI-EXPANDED)	Dentistry, Oral Surgery & Medicine	513FR	19998662				View Full Record in Web of Science
J	Meneses, CS; Cecilio, LCD; Andreazza, R; Carapinheiro, G; Andrade, MDG; Santiago, SM; Araújo, EC; Souza, ALM; Reis, DO; Pinto, NRD; Spedo, SM	Meneses, Consuelo Sampaio; de Oliveira Cecilio, Luiz Carlos; Andreazza, Rosemarie; Carapinheiro, Graca; Garcia Andrade, Maria da Graca; Santiago, Silvia Maria; Araujo, Eliane Cardoso; Medeiros Souza, Ana Lucia; Reis, Denizi Oliveira; da Silva Pinto, Nicanor Rodrigues; Spedo, Sandra Maria	Lay agency and the generation of public-private mix health care maps	CIENCIA & SAUDE COLETIVA	Article	Health policy; Health care delivery; Health administration; Unified Health System; Prepaid health plans		This paper discusses part of the results obtained from a study carried out in two cities of the so-called ABCD Paulista Region in the period 2010-2012, in an attempt to spot the existence of non-state regulatory rationale towards access and consumption of health care services. The first stage includes interviews carried out with strategic stakeholders (managers and politicians) and key workers pl…	[Meneses, Consuelo Sampaio; de Oliveira Cecilio, Luiz Carlos; Andreazza, Rosemarie; Araujo, Eliane Cardoso; Medeiros Souza, Ana Lucia; Reis, Denizi Oliveira; da Silva Pinto, Nicanor Rodrigues; Spedo, Sandra Maria] Univ Fed Sao Paulo, Dept Med Prevent, R Botucatu 740, BR-04023062 Sao Paulo, SP, Brazil; [Carapinheiro, Graca] Inst Univ Lisboa, Inst Super Ciencias Trabalho & Empresa, Lisbon, Portugal…	Universidade Federal de Sao Paulo (UNIFESP); Instituto Universitario de Lisboa; Universidade Estadual de Campinas	ABRASCO	RIO DE JANEIRO	RUA HESPERIA, 16-PARTE MANGUINHOS, RIO DE JANEIRO, 21050-040, BRAZIL	CIENC SAUDE COLETIVA	Cienc. Saude Coletiva	JUN	2017	12	Public, Environmental & Occupational Health	Social Science Citation Index (SSCI)	Public, Environmental & Occupational Health	EX7JQ	28614520	Green Submitted, Green Published, gold			View Full Record in Web of Science
J	Gaynor, M	Gaynor, Martin	Competition Policy In Health Care Markets: Navigating The Enforcement And Policy Maze	HEALTH AFFAIRS	Article		INSURANCE	US health care is in ferment. Private entities are merging, aligning, and coordinating in a wide array of configurations. At the same time, there is a great deal of policy change. This includes the federal government's Affordable Care Act, as well as actions by Medicare, state legislatures, and state agencies. The health system is built upon markets, which determine how (and how well) goods and s…	[Gaynor, Martin] Fed Trade Commiss, Bur Econ, Washington, DC 20580 USA; [Gaynor, Martin] Carnegie Mellon Univ, Heinz Coll, Pittsburgh, PA 15213 USA	Carnegie Mellon University	PROJECT HOPE	BETHESDA	7500 OLD GEORGETOWN RD, STE 600, BETHESDA, MD 20814-6133 USA	HEALTH AFFAIR	Health Aff.	JUN	2014	6	Health Care Sciences & Services; Health Policy & Services	Science Citation Index Expanded (SCI-EXPANDED); Social Science Citation Index (SSCI)	Health Care Sciences & Services	AK1PL	24841882				View Full Record in Web of Science
J	Field, RI	Field, Robert I.	GOVERNMENT AS THE CRUCIBLE FOR FREE MARKET HEALTH CARE: REGULATION, REIMBURSEMENT, AND REFORM	UNIVERSITY OF PENNSYLVANIA LAW REVIEW	Article		UNINTENDED CONSEQUENCES; PROSPECTIVE-PAYMENT; UNITED-STATES; INSURANCE; ORIGINS; WORSE	Political debates over economic policy commonly pit the virtues of the free market against those of government oversight. Regulatory policy then becomes an ongoing contest between the public and private sectors, infusing policy debates with a sense that it is necessary to choose between them. On closer examination, this duality is false. On a fundamental level, free-market entrepreneurs and gover…	[Field, Robert I.] Drexel Univ, Earle Mack Sch Law, Philadelphia, PA 19104 USA; [Field, Robert I.] Drexel Univ, Sch Publ Hlth, Philadelphia, PA USA	Drexel University; Drexel University	UNIV PENN LAW SCH	PHILADELPHIA	3400 CHESTNUT ST, PHILADELPHIA, PA 19104-6204 USA	U PENN LAW REV	Univ. Pa. Law Rev.	JUN	2011	58	Law	Social Science Citation Index (SSCI)	Government & Law	793HN					View Full Record in Web of Science
J	Marceau, R; Hunter, K; Montesanti, S; O'Rourke, T	Marceau, Raelene; Hunter, Kathleen; Montesanti, Stephanie; O'Rourke, Tammy	Sustaining Primary Health Care Programs and Services: A Scoping Review Informing the Nurse Practitioner Role in Canada	POLICY POLITICS & NURSING PRACTICE	Review	nurse practitioner; clinic; health care delivery; health care reform; primary health care		Sustainability is a key concept in the politics and local policy of health care delivery, particularly during discussions on the principles of primary health care (PHC) and health care reform. In Canada, previous reforms in PHC were implemented with the goal of achieving long-term sustainable change in health systems across the country. However, insufficient resources and a changing environment h…	[Marceau, Raelene] Univ Alberta, Fac Nursing, 4-141 Edmonton Clin Hlth Acad, Edmonton, AB T6G 1C9, Canada; [Hunter, Kathleen] Fac Nursing Glenrose Continence Clin, Edmonton, AB, Canada; [Montesanti, Stephanie] Univ Alberta, Sch Publ Hlth, Edmonton, AB, Canada; [O'Rourke, Tammy] Collaborat Community Care C3 Seniors Hlth Serv Sa, Edmonton, AB, Canada	University of Alberta; University of Alberta	SAGE PUBLICATIONS INC	THOUSAND OAKS	2455 TELLER RD, THOUSAND OAKS, CA 91320 USA	POL POLIT NURS PRACT	Policy Polit. Nursing Pract.	MAY	2020	15	Health Policy & Services; Nursing	Emerging Sources Citation Index (ESCI)	Health Care Sciences & Services; Nursing	VL6TD	32414301				View Full Record in Web of Science
J	Hanlon, C; Eshetu, T; Alemayehu, D; Fekadu, A; Semrau, M; Thornicroft, G; Kigozi, F; Marais, DL; Petersen, I; Alem, A	Hanlon, Charlotte; Eshetu, Tigist; Alemayehu, Daniel; Fekadu, Abebaw; Semrau, Maya; Thornicroft, Graham; Kigozi, Fred; Marais, Debra Leigh; Petersen, Inge; Alem, Atalay	Health system governance to support scale up of mental health care in Ethiopia: a qualitative study	INTERNATIONAL JOURNAL OF MENTAL HEALTH SYSTEMS	Article	Governance; Systems thinking; Health systems; Developing country; Mental health services; Mental health policy; Primary care	MIDDLE-INCOME COUNTRIES; SERVICE USER INVOLVEMENT; SCHIZOPHRENIA; CHALLENGES; PROGRAM	Background: Ethiopia is embarking upon a ground-breaking plan to address the high levels of unmet need for mental health care by scaling up mental health care integrated within primary care. Health system governance is expected to impact critically upon the success or otherwise of this important initiative. The objective of the study was to explore the barriers, facilitators and potential strateg…	[Hanlon, Charlotte; Eshetu, Tigist; Alemayehu, Daniel; Fekadu, Abebaw; Alem, Atalay] Addis Ababa Univ, Coll Hlth Sci, Sch Med, Dept Psychiat, Addis Ababa, Ethiopia; [Hanlon, Charlotte; Semrau, Maya; Thornicroft, Graham] Kings Coll London, Ctr Global Mental Hlth, Hlth Serv & Populat Res Dept, Inst Psychiat Psychol & Neurosci, London, England; [Fekadu, Abebaw] Kings Coll London, Dept Psychol Med, C…	Addis Ababa University; University of London; King's College London; University of London; King's College London; Makerere University; Stellenbosch University; University of Kwazulu Natal; University of Kwazulu Natal	BMC	LONDON	CAMPUS, 4 CRINAN ST, LONDON N1 9XW, ENGLAND	INT J MENT HEALTH SY	Int. J. Ment. Health Syst.	JUN 8	2017	16	Psychiatry	Social Science Citation Index (SSCI)	Psychiatry	EY4RY	28603550	gold, Green Published			View Full Record in Web of Science
J	Khan, TM; Emeka, P; Suleiman, AK; Alnutafy, FS; Aljadhey, H	Khan, Tahir Mehmood; Emeka, Promise; Suleiman, Amal Khalil; Alnutafy, Fahad Sahood; Aljadhey, Hisham	Pharmaceutical Pricing Policies and Procedures in Saudi Arabia: A Narrative Review	THERAPEUTIC INNOVATION & REGULATORY SCIENCE	Review	Saudi food and drug authority; pharmaceutical pricing policies; Saudi Arabia	HEALTH-CARE	From inception, the health care system in Saudi Arabia has ensured the availability of health care facilities to its people. This article discusses the pharmaceutical pricing policies and the impact of health drug prices on the public in the Kingdom of Saudi Arabia. A review of government and Saudi Food and Drug Authority (SFDA) policy documents, guidelines, and articles published in PubMed and o…	[Khan, Tahir Mehmood] Monash Univ, Sch Pharm, Subang Jaya, Selangor, Malaysia; [Emeka, Promise] King Faisal Univ, Coll Clin Pharm, Alahsa, Saudi Arabia; [Suleiman, Amal Khalil] Princess Nourah Bint Abdulrahman Univ, Coll Clin Pharm, Riyadh, Saudi Arabia; [Alnutafy, Fahad Sahood] SFDA, Riyadh, Saudi Arabia; [Aljadhey, Hisham] King Saud Univ, Coll Pharm, Riyadh, Saudi Arabia	Monash University; Monash University Sunway; King Faisal University; Princess Nourah bint Abdulrahman University; King Saud University	SAGE PUBLICATIONS INC	THOUSAND OAKS	2455 TELLER RD, THOUSAND OAKS, CA 91320 USA	THER INNOV REGUL SCI	Ther. Innov. Regul. Sci.	MAR	2016	5	Medical Informatics; Pharmacology & Pharmacy	Science Citation Index Expanded (SCI-EXPANDED)	Medical Informatics; Pharmacology & Pharmacy	DE9MC	30227009				View Full Record in Web of Science
J	Shaffer, ER; Brenner, JE	Shaffer, ER; Brenner, JE	International trade agreements: Hazards to health?	INTERNATIONAL JOURNAL OF HEALTH SERVICES	Article			Since the 1980s, neoliberal policies have prescribed reducing the role of governments, relying on market forces to organize and provide health care and other vital human services. In this context, international trade agreements increasingly serve as mechanisms to enforce the privatization, deregulation, and decentralization of health care and other services, with important implications for democr…	Ctr Policy Anal Trade & Hlth, San Francisco, CA 94121 USA		SAGE PUBLICATIONS LTD	LONDON	1 OLIVERS YARD, 55 CITY ROAD, LONDON EC1Y 1SP, ENGLAND	INT J HEALTH SERV	Int. J. Health Serv.		2004	15	Health Care Sciences & Services; Health Policy & Services	Science Citation Index Expanded (SCI-EXPANDED); Social Science Citation Index (SSCI)	Health Care Sciences & Services	845FM	15346681				View Full Record in Web of Science
J	Schlesinger, M	Schlesinger, M	Countervailing agency: A strategy of principaled regulation under managed competition	MILBANK QUARTERLY	Article; Proceedings Paper		HEALTH-CARE REFORM; MEDICAL DECISION-MAKING; PATIENT-RELATIONSHIP; SUBSTANCE-ABUSE; PHYSICIAN; SYSTEM; PLAN; MARKETPLACE; INSURANCE; QUALITY	Despite the failure of recent attempts to reform health care, strategies of managed competition remain the dominant prescription for government oversight of managed care. A number of assumptions and prescriptions in the conventional managed competition model are challenged. More specifically, externalities in the costs and benefits associated with health care and asymmetric information between pr…	RUTGERS STATE UNIV, INST HLTH HLTH CARE POLICY & AGING RES, PISCATAWAY, NJ 08855 USA	Rutgers State University New Brunswick	WILEY	HOBOKEN	111 RIVER ST, HOBOKEN 07030-5774, NJ USA	MILBANK Q	Milbank Q.		1997	1	Health Care Sciences & Services; Health Policy & Services	Social Science Citation Index (SSCI); Conference Proceedings Citation Index - Social Science & Humanities (CPCI-SSH)	Health Care Sciences & Services	WM195	9063300	Green Published			View Full Record in Web of Science
J	Gooch, P	Gooch, Patricia (Pidge)	Hospital Workplace Violence Prevention in California: New Regulations	WORKPLACE HEALTH & SAFETY	Article	workplace violence; mental health; best practices; emergency response; government regulation; leadership; occupational health and safety programs; occupational health and safety team	NURSES	In response to startling statistics in the increasing number of workplace violence (WPV) incidents against health care workers, California employers across the continuum of care are preparing their organizations to comply with California Occupational Safety and Health Administration (CAL/OSHA) regulation SB 1299. This groundbreaking legislation requires hospitals and other health care settings to…	[Gooch, Patricia (Pidge)] Kaiser Permanente Northern Calif, Oakland, CA USA	Kaiser Permanente	SAGE PUBLICATIONS INC	THOUSAND OAKS	2455 TELLER RD, THOUSAND OAKS, CA 91320 USA	WORKPLACE HEALTH SAF	Workplace Health Saf.	MAR	2018	5	Nursing	Science Citation Index Expanded (SCI-EXPANDED); Social Science Citation Index (SSCI)	Nursing	GC7NF	28980509	Bronze			View Full Record in Web of Science
J	Searles, C	Searles, Christopher	Beyond health care reform: immigrants and the future of medicine	ETHNIC AND RACIAL STUDIES	Article	Health care reform; immigration and health; trust in medicine; community and health care	CLINICS	I first discuss the fundamental responsibilities of physicians and relate them to an increasingly fragmented medical system made even more complex by government regulations. I focus on trust as a vital component in the doctor patient relationship, and note the difficult conditions surrounding the treatment of poor and marginal populations. Subsequently, I sketch the elements of a new vision to ex…	Div Family & Prevent Med, San Diego, CA 92103 USA		ROUTLEDGE JOURNALS, TAYLOR & FRANCIS LTD	ABINGDON	2-4 PARK SQUARE, MILTON PARK, ABINGDON OX14 4RN, OXON, ENGLAND	ETHNIC RACIAL STUD	Ethn. Racial Stud.	JAN	2012	15	Ethnic Studies; Sociology	Social Science Citation Index (SSCI)	Ethnic Studies; Sociology	878BX					View Full Record in Web of Science
J	Gunning, TG; Coleman, TS	Gunning, TG; Coleman, TS	Harmonizing legal and ethical standards for interactions between health care providers and industry	FERTILITY AND STERILITY	Article	ethics; pharmaceutical industry; government regulation		A complex set of federal and state laws, together with numerous voluntary codes, regulate the provision of gifts, consulting arrangements, and other interactions between industry and health care professionals. The provisions of these laws and codes are reviewed, and a suggested harmonization with respect to the most common types of interactions is proposed.	Serono Inc, Rockland, MA 02370 USA; Ropes & Grey LLP, Washington, DC USA		ELSEVIER SCIENCE INC	NEW YORK	STE 800, 230 PARK AVE, NEW YORK, NY 10169 USA	FERTIL STERIL	Fertil. Steril.	OCT	2005	6	Obstetrics & Gynecology; Reproductive Biology	Science Citation Index Expanded (SCI-EXPANDED)	Obstetrics & Gynecology; Reproductive Biology	973SD	16213836				View Full Record in Web of Science
J	Usak, M; Kubiatko, M; Shabbir, MS; Dudnik, OV; Jermsittiparsert, K; Rajabion, L	Usak, Muhammet; Kubiatko, Milan; Shabbir, Muhammad Salman; Dudnik, Olesya Viktorovna; Jermsittiparsert, Kittisak; Rajabion, Lila	Health care service delivery based on the Internet of things: A systematic and comprehensive study	INTERNATIONAL JOURNAL OF COMMUNICATION SYSTEMS	Article	health care; health service; Internet of Things; literature review; service delivery	KNOWLEDGE SHARING MECHANISMS; THE-ART LITERATURE; RECOMMENDATIONS; FRAMEWORK	Today, the Internet of Things (IoT) becomes a heterogeneous and highly distributed structure which can respond to the daily needs of people and different organizations. With the fast development of IT-based technologies such as IoT and cloud computing, low-cost health services and their support, efficient supervision of the centralized management, and monitoring of public health can be realized. …	[Usak, Muhammet] Kazan Volga Reg Fed Univ, Inst Psychol & Educ, Kazan, Russia; [Kubiatko, Milan] Univ Zilina, Fac Humanities, Dept Pedag Studies, Zilina, Slovakia; [Shabbir, Muhammad Salman] Univ Sains Malaysia, Sch Management, George Town, Malaysia; [Dudnik, Olesya Viktorovna] IM Sechenov First Moscow State Med Univ, Dept Pediat Dent & Orthodont, Moscow, Russia; [Jermsittiparsert, Kittisak] Ton …	Kazan Federal University; University of Zilina; Universiti Sains Malaysia; Sechenov First Moscow State Medical University; Ton Duc Thang University; Ton Duc Thang University	WILEY	HOBOKEN	111 RIVER ST, HOBOKEN 07030-5774, NJ USA	INT J COMMUN SYST	Int. J. Commun. Syst.	JAN	2020	17	Engineering, Electrical & Electronic; Telecommunications	Science Citation Index Expanded (SCI-EXPANDED); Social Science Citation Index (SSCI)	Engineering; Telecommunications	KB2XL					View Full Record in Web of Science
J	Costantini, S; Walensky, RP	Costantini, Sydney; Walensky, Rochelle P.	The Costs of Drugs in Infectious Diseases: Branded, Generics, and Why We Should Care	JOURNAL OF INFECTIOUS DISEASES	Article	drug costs; branded; generic; infectious diseases; HIV; hepatitis C	UNITED-STATES; PRICES	While health care providers have largely turned a blind eye, the cost of health care in the US has been skyrocketing, in part as a result of rising drug prices. Patent protections and market exclusivity, while serving to incentivize targeted new drug development, have exacerbated inequitable outcomes and reduced access, sometimes fueling national epidemics. Branded drug manufacturers face few bar…	[Costantini, Sydney; Walensky, Rochelle P.] Massachusetts Gen Hosp, Med Practice Evaluat Ctr, 16th Floor,100 Cambridge St, Boston, MA 07114 USA; [Walensky, Rochelle P.] Massachusetts Gen Hosp, Div Infect Dis & Gen Internal Med, Boston, MA 07114 USA; [Walensky, Rochelle P.] Harvard Med Sch, Harvard Univ Ctr AIDS Res, Boston, MA 02115 USA	Harvard University; Massachusetts General Hospital; Harvard University; Massachusetts General Hospital; Harvard University; Harvard Medical School	OXFORD UNIV PRESS INC	CARY	JOURNALS DEPT, 2001 EVANS RD, CARY, NC 27513 USA	J INFECT DIS	J. Infect. Dis.	MAR 1	2020	7	Immunology; Infectious Diseases; Microbiology	Science Citation Index Expanded (SCI-EXPANDED)	Immunology; Infectious Diseases; Microbiology	KS8CS	30887033	Bronze			View Full Record in Web of Science
J	Stimpson, JP; Li, T; Shiyanbola, OO; Jacobson, JJ	Stimpson, Jim P.; Li, Tao; Shiyanbola, Oyewale O.; Jacobson, Janelle J.	Financial Sustainability of Academic Health Centers: Identifying Challenges and Strategic Responses	ACADEMIC MEDICINE	Article		MEDICAL-CENTERS; CARE; FUTURE; COSTS; RESIDENTS; SURVIVAL; MISSIONS; PROGRAM; SYSTEMS; MODEL	Academic health centers (AHCs) play a vital role in the health care system. The training of health care personnel and delivery of health care services, especially to the most complex and financially challenged patients, has been a responsibility increasingly shouldered by AHCs over the years. Additionally, AHCs play a significant role in researching and developing new treatment protocols, includi…	[Stimpson, Jim P.; Li, Tao; Shiyanbola, Oyewale O.; Jacobson, Janelle J.] Univ Nebraska Med Ctr, Coll Publ Hlth, Dept Hlth Serv Res & Adm, Omaha, NE USA	University of Nebraska System; University of Nebraska Medical Center	LIPPINCOTT WILLIAMS & WILKINS	PHILADELPHIA	TWO COMMERCE SQ, 2001 MARKET ST, PHILADELPHIA, PA 19103 USA	ACAD MED	Acad. Med.	JUN	2014	5	Education, Scientific Disciplines; Health Care Sciences & Services	Science Citation Index Expanded (SCI-EXPANDED); Social Science Citation Index (SSCI)	Education & Educational Research; Health Care Sciences & Services	AI8NU	24871234	Bronze			View Full Record in Web of Science
J	Westerlund, T; Marklund, B	Westerlund, Tommy; Marklund, Bertil	Community pharmacy and primary health care in Sweden - at a crossroads	PHARMACY PRACTICE-GRANADA	Article	Pharmacies; Primary Health Care; Delivery of Health Care; Integrated; Ambulatory Care; Community Health Services; Pharmacists; Community Pharmacy Services; Professional Practice; Sweden		The overall goal of Swedish health care is good health and equitable care for the whole population. The responsibility for health is shared by the central government, the regions, and the municipalities. Primary care accounts for approximately 20 percent of all expenditures on health care. About 16% of all physicians work in primary health. The regions have also employed a large number of clinica…	[Westerlund, Tommy] Malmo Univ, Fac Hlth & Soc, Dept Biomed Sci, Malmo, Sweden; [Marklund, Bertil] Univ Gothenburg, Sahlgrenska Acad, Inst Med, Gothenburg, Sweden	Malmo University; University of Gothenburg	CENTRO INVESTIGACIONES & PUBLICACIONES FARMACEUTICAS	REDONDELA	RUA REGATEIRAS, 55, REDONDELA, 36800, SPAIN	PHARM PRACT-GRANADA	Pharm. Pract.-Granada	APR-JUN	2020	8	Pharmacology & Pharmacy	Emerging Sources Citation Index (ESCI)	Pharmacology & Pharmacy	ML0QP	32477436	Green Submitted, Green Published, gold			View Full Record in Web of Science
J	Simonet, D	Simonet, Daniel	Reforming the French health-care system: the quest for accountability	INTERNATIONAL REVIEW OF ADMINISTRATIVE SCIENCES	Article	accountability; health care; health system; public administration; public management; public sector reform	SERVICE EMPLOYMENT RELATIONS; PUBLIC-PRIVATE PARTNERSHIPS; MANAGEMENT; PERFORMANCE; MODELS; IMPLEMENTATION; CONSEQUENCES; CONVERGENCE; GOVERNMENT; HOSPITALS	The resurgence of New Right politics in the late 1970s and 1980s (e.g. Reaganomics' and Thatcherism'), which were pro-market and pro-private sector (Lorenz, 2012), has increased the reliance on the private sector for the provision of public services. In France, the support for the private sector is no longer a partisan or ideological issue, but rather a pragmatic and increasingly routine approach…	[Simonet, Daniel] Amer Univ Sharjah, Management, Sharjah, U Arab Emirates	American University of Sharjah	SAGE PUBLICATIONS LTD	LONDON	1 OLIVERS YARD, 55 CITY ROAD, LONDON EC1Y 1SP, ENGLAND	INT REV ADM SCI	Int. Rev. Adm. Sci.	SEP	2018	17	Public Administration	Social Science Citation Index (SSCI)	Public Administration	GS6SY					View Full Record in Web of Science
J	Samsudin, A; Prabowo, H	Samsudin, Agus; Prabowo, Harjanto	Community-based health coverage at the crossroad: the Muhammadiyah health fund in Indonesia	INDONESIAN JOURNAL OF ISLAM AND MUSLIM SOCIETIES	Article	universal health coverage; Muhammadiyah; welfare; civil society	FAITH-BASED ORGANIZATIONS; INSURANCE; POLITICS	This paper discusses the complexities of community-based health insurance (CBHI) coordinated by faith-based NGOs in Indonesia, and how government health care schemes threaten community-based health care plans. A qualitative approach with a deep interview followed by a field visit and using secondary data for analysis, this study particularly look inside into Muhammadiyah's history, one of the lar…	[Samsudin, Agus] Aisyiyah Univ Yogyakarta, Yogyakarta, Indonesia; [Prabowo, Harjanto] Bina Nusantara Univ Indonesia, BINUS Business Sch, Jakarta, Indonesia	Universitas Bina Nusantara	INST AGAMA ISLAM NEGERI-IAIN SALATIGA	JAWA TENGAH	JL TENTARA PELAJAR NO 2, SALATIGA, JAWA TENGAH, 50721, INDONESIA	INDONES J ISLAM MUSL	Indones. J. Islam Muslim Soc.	JUN	2022	28	Religion	Emerging Sources Citation Index (ESCI)	Religion	1Z1KO		gold			View Full Record in Web of Science
J	Bennett, S; Muraleedharan, VR	Bennett, S; Muraleedharan, VR	'New public management' and health care in Third World	ECONOMIC AND POLITICAL WEEKLY	Article			'New public management' (NPM) involves a shift from direct provision of services by government to such indirect modes as policy-making; regulation, co-ordination and contracting. Its proponents assert that its application has improved the way in which the governments of many industrialised countries do business. As Sor the third world, this paper argues through a case study of emerging trends in …			ECONOMIC POLITICAL WEEKLY	BOMBAY	HITKARI HOUSE 284 SHAHID BHAGATSINGH RD, BOMBAY 400 038, INDIA	ECON POLIT WEEKLY	Econ. Polit. Week.	JAN 8	2000	10	Regional & Urban Planning; Political Science	Social Science Citation Index (SSCI)	Public Administration; Government & Law	282HD					View Full Record in Web of Science
J	Beito, DT; Beito, LR	Beito, David T.; Beito, Linda Royster	Let down your bucket where you are - The Afro-American hospital and black health care in Mississippi, 1924-1966	SOCIAL SCIENCE HISTORY	Article		FRATERNAL ASSOCIATIONS	Under the burden of Jim Crow, how did African Americans obtain health care? For nearly 40 years the Afro-American Hospital of Yazoo City, Mississippi, was a leading health care supplier for blacks in the Mississippi Delta. It was founded in 1928 by the Afro-American Sons and Daughters, a black fraternal society, and provided a wide range of medical services. The society, which eventually had 35, …	Univ Alabama, Tuscaloosa, AL 35487 USA	University of Alabama System; University of Alabama Tuscaloosa	DUKE UNIV PRESS	DURHAM	905 W MAIN ST, STE 18-B, DURHAM, NC 27701 USA	SOC SCI HIST	Soc. Sci. Hist.	WIN	2006	19	History; History Of Social Sciences	Social Science Citation Index (SSCI); Arts & Humanities Citation Index (A&HCI)	History; Social Sciences - Other Topics	114YL					View Full Record in Web of Science
J	Bos, M	Bos, M	Health technology assessment in the Netherlands	INTERNATIONAL JOURNAL OF TECHNOLOGY ASSESSMENT IN HEALTH CARE	Article	technology assessment; biomedical; delivery of health care; the Netherlands		The Dutch healthcare system is not a single overall plan, but has evolved from a constantly changing mix of institutions, regulations, and responsibilities. The resulting system provides high-quality care with reasonable efficiency and equal distribution over the population. Every Dutch citizen is entitled to health care. Health insurance is provided by a mix of compulsory national insurance and …			CAMBRIDGE UNIV PRESS	NEW YORK	40 WEST 20TH STREET, NEW YORK, NY 10011-4211 USA	INT J TECHNOL ASSESS	Int. J. Technol. Assess. Health Care	SPR	2000	35	Health Care Sciences & Services; Public, Environmental & Occupational Health; Medical Informatics	Science Citation Index Expanded (SCI-EXPANDED)	Health Care Sciences & Services; Public, Environmental & Occupational Health; Medical Informatics	337BA	10932421				View Full Record in Web of Science
J	Assi, R; Özger-Ilhan, S; Ilhan, MN	Assi, R.; Ozger-Ilhan, S.; Ilhan, M. N.	Health needs and access to health care: the case of Syrian refugees in Turkey	PUBLIC HEALTH	Article; Proceedings Paper	Syria; Refugee; Health care; Turkey		Objectives: Turkey is a principal destination and transit country for refugees from diverse countries. Turkey currently hosts Syrian refugees and provides free access to shelter, education and health care. The aim of this study is to determine the health needs and document the healthcare services available to Syrian refugees in Turkey. Study design: Literature review. Methods: An examination of t…	[Assi, R.] Global Engagement Platform, Ankara, Turkey; [Ozger-Ilhan, S.] Gazi Univ, Dept Med Pharmacol, Fac Med, Ankara, Turkey; [Ilhan, M. N.] Gazi Univ, Dept Publ Hlth, Fac Med, Ankara, Turkey	Gazi University; Gazi University	W B SAUNDERS CO LTD	LONDON	32 JAMESTOWN RD, LONDON NW1 7BY, ENGLAND	PUBLIC HEALTH	Public Health	JUL	2019	7	Public, Environmental & Occupational Health	Science Citation Index Expanded (SCI-EXPANDED); Social Science Citation Index (SSCI); Conference Proceedings Citation Index - Social Science & Humanities (CPCI-SSH); Conference Proceedings Citation Index - Science (CPCI-S)	Public, Environmental & Occupational Health	IH9OJ	31235210				View Full Record in Web of Science
J	Ermolina, A; Tiberius, V	Ermolina, Alena; Tiberius, Victor	Voice-Controlled Intelligent Personal Assistants in Health Care: International Delphi Study	JOURNAL OF MEDICAL INTERNET RESEARCH	Article	Delphi study; medical informatics; voice-controlled intelligent personal assistants; internet of things; smart devices	CONVERSATIONAL AGENTS; FUTURE; ALEXA; TOOL; ICT	Background: Voice-controlled intelligent personal assistants (VIPAs), such as Amazon Echo and Google Home, involve artificial intelligence-powered algorithms designed to simulate humans. Their hands-free interface and growing capabilities have a wide range of applications in health care, covering off-clinic education, health monitoring, and communication. However, conflicting factors, such as pat…	[Ermolina, Alena; Tiberius, Victor] Univ Potsdam, Fac Econ & Social Sci, August Bebel Str 89, D-14882 Potsdam, Germany	University of Potsdam	JMIR PUBLICATIONS, INC	TORONTO	130 QUEENS QUAY E, STE 1102, TORONTO, ON M5A 0P6, CANADA	J MED INTERNET RES	J. Med. Internet Res.	APR 9	2021	11	Health Care Sciences & Services; Medical Informatics	Science Citation Index Expanded (SCI-EXPANDED); Social Science Citation Index (SSCI)	Health Care Sciences & Services; Medical Informatics	RL8WK	33835032	Green Published, gold			View Full Record in Web of Science
J	El-Jardali, F; Fadlallah, R; Daouk, A; Rizk, R; Hemadi, N; El Kebbi, O; Farha, A; Akl, EA	El-Jardali, Fadi; Fadlallah, Racha; Daouk, Aref; Rizk, Rana; Hemadi, Nour; El Kebbi, Ola; Farha, Aida; Akl, Elie A.	Barriers and facilitators to implementation of essential health benefits package within primary health care settings in low-income and middle-income countries: A systematic review	INTERNATIONAL JOURNAL OF HEALTH PLANNING AND MANAGEMENT	Review	barriers and facilitators; health benefits package; primary health care; systematic review; universal health coverage	BASIC PACKAGE; SERVICES; COVERAGE; INSURANCE; GOVERNANCE; DELIVERY; QUALITY; ACCESS; POLICY; COST	Background: One of the key requirements for achieving universal health coverage is the proper design and implementation of essential health benefits package (EHPs). We systematically reviewed the evidence on barriers and facilitators to the implementation of EHPs within primary health care settings in low-income and middle-income countries. Methods: We searched multiple databases and the gray lit…	[El-Jardali, Fadi; Fadlallah, Racha; Hemadi, Nour] Amer Univ Beirut, Fac Hlth Sci, Dept Hlth Management & Policy, Beirut, Lebanon; [El-Jardali, Fadi; Fadlallah, Racha; Daouk, Aref; Hemadi, Nour; Akl, Elie A.] Amer Univ Beirut, Ctr Systemat Review Hlth Policy & Syst Res SPARK, Beirut, Lebanon; [El-Jardali, Fadi; Akl, Elie A.] McMaster Univ, Dept Clin Epidemiol & Biostat, Hamilton, ON, Canada; [Dao…	American University of Beirut; American University of Beirut; McMaster University; Northwell Health; Maastricht University; Lebanese University; American University of Beirut; American University of Beirut; American University of Beirut	WILEY	HOBOKEN	111 RIVER ST, HOBOKEN 07030-5774, NJ USA	INT J HEALTH PLAN M	Int. J. Health Plan. Manag.	JAN-MAR	2019	27	Health Policy & Services; Public, Environmental & Occupational Health	Social Science Citation Index (SSCI)	Health Care Sciences & Services; Public, Environmental & Occupational Health	HS8DH	30132987	Bronze			View Full Record in Web of Science
J	DePalma, RG	DePalma, Ralph G.	Health care trends and vascular specialists: The good, the bad, and the ugly	JOURNAL OF VASCULAR SURGERY	Article		ABDOMINAL AORTIC-ANEURYSM; QUALITY-OF-CARE; CAROTID-ENDARTERECTOMY; AMERICAN-COLLEGE; IMPROVEMENT; OUTCOMES; ASSOCIATION; PROGRAM; TRIALS; SAFETY	Current health care trends include movements toward general health care reform and rapidly evolving changes affecting treatment of vascular disease. Government-sponsored programs and private coalitions increasingly influence practice management and patient care. Emerging organizational influences derive from public perceptions, policies, laws, and regulations intended to make health care safe, ef…	[DePalma, Ralph G.] Uniformed Serv Univ Hlth Sci, Dept Vet Affairs, Off Res & Dev, Dept Surg, Washington, DC USA		MOSBY-ELSEVIER	NEW YORK	360 PARK AVENUE SOUTH, NEW YORK, NY 10010-1710 USA	J VASC SURG	J. Vasc. Surg.	MAY	2011	7	Surgery; Peripheral Vascular Disease	Science Citation Index Expanded (SCI-EXPANDED)	Surgery; Cardiovascular System & Cardiology	760YU	21367558	hybrid			View Full Record in Web of Science
J	Fannin, M	Fannin, Maria	The burden of choosing wisely: biopolitics at the beginning of life	GENDER PLACE AND CULTURE	Article	biopolitics; France; reproduction; midwifery; health care	REPRODUCTIVE RIGHTS; OBSTETRICS; FOUCAULT; POLITICS; PATIENT; STATE	Recent transformations in French maternal health care demonstrate how the government of the beginning of life encompasses an individual woman's desires and aspirations for the uses of her own body. Women are increasingly solicited by the French health care system to express their feelings, their wishes, and their distress to a medical professional for whom the solicitation of such narratives has …	Univ Bristol, Sch Geog Sci, Bristol BS8 1SS, Avon, England	University of Bristol	ROUTLEDGE JOURNALS, TAYLOR & FRANCIS LTD	ABINGDON	2-4 PARK SQUARE, MILTON PARK, ABINGDON OX14 4RN, OXON, ENGLAND	GENDER PLACE CULT	Gend. Place Cult.	MAY 1	2013	17	Geography; Women's Studies	Social Science Citation Index (SSCI)	Geography; Women's Studies	159YN					View Full Record in Web of Science
J	Freeman, T; Baum, F; Javanparast, S; Ziersch, A; Mackean, T; Windle, A	Freeman, Toby; Baum, Fran; Javanparast, Sara; Ziersch, Anna; Mackean, Tamara; Windle, Alice	Challenges facing primary health care in federated government systems: Implementation of Primary Health Networks in Australian states and territories	HEALTH POLICY	Article	Primary health care; Health policy; Health care reform; Integrated health care systems; Federal government		In many federated countries, there is divided health system responsibility that can affect primary health care (PHC) policy and implementation, and complicate collaboration between PHC actors. We examined an Australian policy initiative, Primary Health Networks (PHNs), which are regional PHC organisations, to examine how they collaborated with state and territory PHC actors, and what factors enha…	[Freeman, Toby; Baum, Fran; Javanparast, Sara; Ziersch, Anna; Mackean, Tamara; Windle, Alice] Flinders Univ S Australia, Southgate Inst Hlth Soc & Equ, GPO Box 2100, Adelaide, SA 5001, Australia	Flinders University South Australia	ELSEVIER IRELAND LTD	CLARE	ELSEVIER HOUSE, BROOKVALE PLAZA, EAST PARK SHANNON, CO, CLARE, 00000, IRELAND	HEALTH POLICY	Health Policy	APR	2021	9	Health Care Sciences & Services; Health Policy & Services	Science Citation Index Expanded (SCI-EXPANDED); Social Science Citation Index (SSCI)	Health Care Sciences & Services	RC3UM	33602531				View Full Record in Web of Science
J	Schmid, A; Cacace, M; Götze, R; Rothgang, H	Schmid, Achim; Cacace, Mirella; Goetze, Ralf; Rothgang, Heinz	Explaining Health Care System Change: Problem Pressure and the Emergence of Hybrid Health Care Systems	JOURNAL OF HEALTH POLITICS POLICY AND LAW	Article		UNITED-STATES; POLICY CONVERGENCE; WELFARE-STATE; REFORM; INSURANCE; MARKETS; PRIVATIZATION; COMPETITION; COUNTRIES; FAILURE	In this article, we will further the explanation of the state's changing role in health care systems belonging to the Organisation for Economic Co-operation and Development (OECD). We build on our analysis of twenty-three OECD countries, which reveals broad trends regarding governments' role in financing, service provision, and regulation. In particular, we identified increasing similarities betw…	[Schmid, Achim; Goetze, Ralf] Univ Bremen, Collaborat Res Ctr 597 Transformat State, D-2800 Bremen 33, Germany	University of Bremen	DUKE UNIV PRESS	DURHAM	905 W MAIN ST, STE 18-B, DURHAM, NC 27701 USA	J HEALTH POLIT POLIC	J. Health Polit. Policy Law	AUG	2010	32	Health Care Sciences & Services; Health Policy & Services; Medicine, Legal; Social Issues; Social Sciences, Biomedical	Science Citation Index Expanded (SCI-EXPANDED); Social Science Citation Index (SSCI)	Health Care Sciences & Services; Legal Medicine; Social Issues; Biomedical Social Sciences	675PZ	21057094				View Full Record in Web of Science
J	Oliver, A	Oliver, A	Health economic evaluation in Japan: a case study of one aspect of health technology assessment	HEALTH POLICY	Article	economic evaluation; health technology assessment; Japan; fee-for-service; provider budgets	CARE	There is a burgeoning literature in health economic evaluation, with this form of analysis becoming increasingly influential at the health policy making level in a number of countries. However, a search of the literature reveals that in Japan, the world's second largest health care market, very little health economic evaluation has been undertaken. The main reason for the lack of interest in econ…	Univ London London Sch Econ & Polit Sci, LSE Hlth & Social Care, London WC2A 2AE, England	University of London; London School Economics & Political Science	ELSEVIER SCI IRELAND LTD	CLARE	CUSTOMER RELATIONS MANAGER, BAY 15, SHANNON INDUSTRIAL ESTATE CO, CLARE, IRELAND	HEALTH POLICY	Health Policy	FEB	2003	8	Health Care Sciences & Services; Health Policy & Services	Science Citation Index Expanded (SCI-EXPANDED); Social Science Citation Index (SSCI)	Health Care Sciences & Services	645QY	12543532				View Full Record in Web of Science
J	Tam, W	Tam, Waikeung	Privatising Health Care in China: Problems and Reforms	JOURNAL OF CONTEMPORARY ASIA	Article	Privatisation; health care; regulation; public hospitals; China		This article examines the privatisation of China's health care, highlighting the adverse consequences on the accessibility and quality of health services within the public hospital sector and considering the recent government's efforts to de-privatise the health sector. It argues that the dramatic cutbacks in public financing for the health sector and the failure of the state to establish effecti…	Natl Univ Singapore, LKY Sch Publ Policy, Singapore 259772, Singapore	National University of Singapore	ROUTLEDGE JOURNALS, TAYLOR & FRANCIS LTD	ABINGDON	2-4 PARK SQUARE, MILTON PARK, ABINGDON OX14 4RN, OXON, ENGLAND	J CONTEMP ASIA	J. Contemp. Asia		2010	19	Area Studies	Social Science Citation Index (SSCI)	Area Studies	531PK					View Full Record in Web of Science
J	Sage, WM	Sage, William M.	ASSEMBLED PRODUCTS: THE KEY TO MORE EFFECTIVE COMPETITION AND ANTITRUST OVERSIGHT IN HEALTH CARE	CORNELL LAW REVIEW	Article			This Article argues that recent calls for antitrust enforcement to protect health insurers from hospital and physician consolidation are incomplete. The principal obstacle to effective competition in health care is not that one or the other party has too much bargaining power, but that they have been buying and selling the wrong things. Vigorous antitrust enforcement will benefit health care cons…	[Sage, William M.] Univ Texas Austin, Sch Law, Austin, TX 78712 USA; [Sage, William M.] Univ Texas Austin, Dept Surg & Perioperat Care, Dell Med Sch, Austin, TX 78712 USA	University of Texas System; University of Texas Austin; University of Texas System; University of Texas Austin	CORNELL LAW REVIEW	ITHACA	CORNELL LAW SCHOOL, ITHACA, NY 14853-4901 USA	CORNELL LAW REV	Cornell Law Rev.		2016	92	Law	Social Science Citation Index (SSCI)	Government & Law	DH6JG	27062731				View Full Record in Web of Science
J	Fuller, DA; Scammon, DL	Fuller, DA; Scammon, DL	Antitrust concerns about evolving vertical relationships in health care	JOURNAL OF BUSINESS RESEARCH	Article			The greatest challenges faced by any organization ave those generated by a dynamic environment. Health-care organizations have faced, and will continue to face, significant demands imposed by changes in the practice of medicine, technology, markets, and government regulation. Provider responses to these environmental changes range from denial and opposition to the active pursuit of strategies of …	Univ Utah, Fac Dev & Teaching Learning Resources, David Eccles Sch Business, Salt Lake City, UT 84112 USA; Weber State Univ, Ogden, UT USA	Utah System of Higher Education; University of Utah; Utah System of Higher Education; Weber State University	ELSEVIER SCIENCE INC	NEW YORK	655 AVENUE OF THE AMERICAS, NEW YORK, NY 10010 USA	J BUS RES	J. Bus. Res.	JUN	2000	6	Business	Social Science Citation Index (SSCI)	Business & Economics	315WE					View Full Record in Web of Science
J	McKeever, AE; Bloch, JR; Bratic, A	McKeever, Amy E.; Bloch, Joan Rosen; Bratic, Andrea	Drug Shortages and the Burden of Access to Care: A Critical Issue Affecting Patients With Cancer	CLINICAL JOURNAL OF ONCOLOGY NURSING	Article		CHEMOTHERAPY DRUGS; UNITED-STATES; IMPACT	Pharmaceutical drug shortages are multifaceted and complex problems that affect all aspects of health care, including patients, caregivers, healthcare providers, third-party payers, the pharmaceutical industry, and regulators. Drug shortages have increased significantly since 2000, which cause increases in healthcare costs and compromised patient care. New government regulations have led the U.S.…	[McKeever, Amy E.] Villanova Univ, Coll Nursing, Villanova, PA 19085 USA; [Bloch, Joan Rosen] Drexel Univ, Coll Nursing & Hlth Profess, Philadelphia, PA 19104 USA; [Bratic, Andrea] Main Line HealthCare, Wynnewood, PA USA	Villanova University; Drexel University	ONCOLOGY NURSING SOC	PITTSBURGH	125 ENTERPRISE DR, PITTSBURGH, PA 15275 USA	CLIN J ONCOL NURS	Clin. J. Oncol. Nurs.	OCT	2013	6	Oncology; Nursing	Science Citation Index Expanded (SCI-EXPANDED); Social Science Citation Index (SSCI)	Oncology; Nursing	237ZE	24080048	Bronze			View Full Record in Web of Science
J	Srivastava, D; McGuire, A	Srivastava, Divya; McGuire, Alistair	The determinants of access to health care and medicines in India	APPLIED ECONOMICS	Article	Medicines; healthcare access; low-income countries; India; pharmaceutical policy	OF-POCKET PAYMENTS; SERVICE UTILIZATION; DEMAND; MODELS; EQUITY; COMMUNITY; PROGRAM; PATTERN; SEEKING; IMPACT	This article explores the issue of demand for health care and medicines in India where household share of total health expenditure is one of the highest among high-and low-income countries. Previous work found that important determinants include health status, socio-demographics, income and demand for care was inelastic. Compared with previous studies, this article uses large household data sets …	[Srivastava, Divya] OECD, Hlth Div, Paris, France; [McGuire, Alistair] Univ London London Sch Econ & Polit Sci, LSE Hlth, Houghton St, London WC2A 2AE, England	Organisation for Economic Co-operation & Development (OECD); University of London; London School Economics & Political Science	ROUTLEDGE JOURNALS, TAYLOR & FRANCIS LTD	ABINGDON	2-4 PARK SQUARE, MILTON PARK, ABINGDON OX14 4RN, OXON, ENGLAND	APPL ECON	Appl. Econ.		2016	15	Economics	Social Science Citation Index (SSCI)	Business & Economics	DB6DH					View Full Record in Web of Science
J	Brownson, E	Brownson, Elizabeth	Enacting Imperial Control: Midwifery Regulation in Mandate Palestine	JOURNAL OF PALESTINE STUDIES	Article			Using the 1929 Midwives Ordinance as an analytical lens, this article argues that the Mandate government's treatment of Palestinian midwives reflected Britain's broader aims to control colonial subjects and to institutionalize health care, perpetuating British constructs of gender and class in the process. It. claims that in restricting midwives' autonomy, the administration not only infringed on…	[Brownson, Elizabeth] Univ Wisconsin Parkside, Hist, Kenosha, WI 53144 USA	University of Wisconsin System; University of Wisconsin Parkside	UNIV CALIFORNIA PRESS	OAKLAND	155 GRAND AVE, SUITE 400, OAKLAND, CA 94612-3758 USA	J PALESTINE STUD	J. Palest. Stud.	SPR	2017	16	Area Studies	Social Science Citation Index (SSCI)	Area Studies	EX8UL					View Full Record in Web of Science
J	Soroka, OY	Soroka, O. Ya	FEATURES OF PUBLIC HEALTH COVERNMENT REGULATION IN THE CARPATHIAN REGION AS A PART OF POLAND (THE SECOND POLISH REPUBLIC) IN 1919-1939	WORLD OF MEDICINE AND BIOLOGY	Article	government regulation; public health; Carpathian region; Poland		Based on the archival, published historical documents and other available information sources, the specifics of public health state regulation in the Carpathian region as part of Poland (1919-1939 years II) (II Rzecz Pospolita, Polish - II Rzeczpospolita, Polska) is found to be a relevant experience for building a modern healthcare system in Ukraine. The change of various socio-economic formation…	[Soroka, O. Ya] Ivano Frankivsk Natl Med Univ, Ivano Frankivsk, Ukraine	Ivano-Frankivsk National Medical University	SCIENTIFIC SOC ANATOMISTS HISTOLOGISTS & EMBRYOLOGISTS UKRAINE	POLTAVA	VUL SHEVCHENKA 23, POLTAVA, 36024, UKRAINE	WORLD MED BIOL	World Med. Biol.		2018	7	Medicine, Research & Experimental	Emerging Sources Citation Index (ESCI)	Research & Experimental Medicine	HQ0MK					View Full Record in Web of Science
J	Bilinskyi, D; Damirchyiev, M	Bilinskyi, Dmytro; Damirchyiev, Mushfik	INTERNATIONAL ECONOMIC STANDARDS OF MEDICAL PROVISION: LEGAL CHARACTERISTICS AND PROBLEMS OF IMPLEMENTATION IN UKRAINE	BALTIC JOURNAL OF ECONOMIC STUDIES	Article	health and economic development; international law; government expenditures and health		The purpose of the paper is to analyze the current legislation on medical reform in the context of harmonization with international standards. In the conditions of social state building in Ukraine, the thesis is axiomatic regarding that the state should show concern for their citizens, including for the protection of their health. In this context, it is relevant to study the implementation of med…	[Bilinskyi, Dmytro; Damirchyiev, Mushfik] Yaroslav Mudryi Natl Law Univ, Kharkiv, Ukraine	Ministry of Education & Science of Ukraine; Yaroslav Mudryi National Law University	BALTIC JOURNAL ECONOMIC STUDIES	RIGA	VALDEKU IELA 62-156, RIGA, LV-1058, LATVIA	BALT J ECON STUD	Balt. J. Econ. Stud.		2019	4	Economics	Emerging Sources Citation Index (ESCI)	Business & Economics	KL9XA		Green Submitted, gold			View Full Record in Web of Science
J	Freckelton, QCI	Freckelton, Ian Q. C.	PROHIBITION ORDERS AND THE REGULATION OF UNREGISTERED HEALTH PRACTITIONERS	JOURNAL OF LAW AND MEDICINE	Article	regulation; unregistered health practitioners; negative licensing schemes; prohibition orders		Regulation of unregistered and deregistered health practitioners has been a policy objective of Australian governments for a number of years. A regulation scheme based upon New South Wales (NSW) and New Zealand models, and using broad-based, mandated codes of conduct, has gained momentum over the past decade. Prohibition orders are an integral part of the scheme. The removal from practice of the …	[Freckelton, Ian Q. C.] Crockett Chambers, Melbourne, Vic, Australia; [Freckelton, Ian Q. C.] Supreme Court Republ Nauru, Denigomodu, Nauru; [Freckelton, Ian Q. C.] Univ Melbourne, Law & Psychiat, Melbourne, Vic, Australia; [Freckelton, Ian Q. C.] Monash Univ, Forens Med, Clayton, Vic, Australia; [Freckelton, Ian Q. C.] Johns Hopkins Univ, Baltimore, MD 21218 USA	University of Melbourne; Monash University; Johns Hopkins University	THOMSON REUTERS AUSTRALIA LTD	NORTH RYDE	THOMSON REUTERS AUSTRALIA LTD, NORTH RYDE, 00000, AUSTRALIA	J LAW MED	J. Law Med.	APR	2020	10	Law	Emerging Sources Citation Index (ESCI)	Government & Law	LD5EJ	32406619				View Full Record in Web of Science
J	Apantaku, SO	Apantaku, SO	Relevance to primary health care of village health workers and traditional birth attendants in rural areas of Oyo State, Nigeria	INTERNATIONAL JOURNAL OF SUSTAINABLE DEVELOPMENT AND WORLD ECOLOGY	Article	primary health care; health extension delivery; village health workers; traditional birth attendants		The objectives of the study were to investigate the relevance of traditional birth attendants (TBAs) and village health workers (VHWs) in primary health care of rural people, to identify problems encountered by TBAs/VHWs in the course of their activities, and to determine the attitude of residents (clients and non-clients) towards the services provided. The study area was rural Ibarapa in Oyo Sta…	Univ Agr, Dept Agr Extens & Rural Dev, Abeokuta, Nigeria	University of Agriculture, Abeokuta	SAPIENS PUBLISHING	DUMFRIESSHIRE	DUNCOW, KIRKMAHOE, DUMFRIESSHIRE, DG1 1TA, ENGLAND	INT J SUST DEV WORLD	Int. J. Sustain. Dev. World Ecol.	SEP	2005	10	Green & Sustainable Science & Technology; Ecology	Science Citation Index Expanded (SCI-EXPANDED); Social Science Citation Index (SSCI)	Science & Technology - Other Topics; Environmental Sciences & Ecology	977GG					View Full Record in Web of Science
J	Kachalia, A; Mello, MM; Nallamothu, BK; Studdert, DM	Kachalia, Allen; Mello, Michelle M.; Nallamothu, Brahmajee K.; Studdert, David M.	Legal and Policy Interventions to Improve Patient Safety	CIRCULATION	Article	patient safety; quality improvement; government regulation; reimbursement, incentive; self regulation, professional; liability, legal	COMMUNITY-ACQUIRED PNEUMONIA; ACCOUNTABLE CARE; MEDICAL ERRORS; HEALTH-CARE; PERFORMANCE REPORTS; LIABILITY CLAIMS; BYPASS-SURGERY; UNITED-STATES; HOSPITAL PAY; QUALITY		[Kachalia, Allen] Harvard Univ, Brigham & Womens Hosp, Sch Med, Boston, MA 02115 USA; [Mello, Michelle M.; Studdert, David M.] Stanford Univ, Sch Med, Stanford, CA 94305 USA; [Mello, Michelle M.; Studdert, David M.] Stanford Univ, Stanford Law Sch, Stanford, CA 94305 USA; [Nallamothu, Brahmajee K.] Univ Michigan, Sch Med, Ann Arbor, MI USA	Harvard University; Harvard Medical School; Brigham & Women's Hospital; Stanford University; Stanford University; University of Michigan System; University of Michigan	LIPPINCOTT WILLIAMS & WILKINS	PHILADELPHIA	TWO COMMERCE SQ, 2001 MARKET ST, PHILADELPHIA, PA 19103 USA	CIRCULATION	Circulation	FEB 16	2016	11	Cardiac & Cardiovascular Systems; Peripheral Vascular Disease	Science Citation Index Expanded (SCI-EXPANDED); Social Science Citation Index (SSCI)	Cardiovascular System & Cardiology	DF0DV	26884621	Bronze			View Full Record in Web of Science
J	Wörz, M; Busse, R	Wörz, M; Busse, R	Analysing the impact of health-care system change in the EU member states -: Germany	HEALTH ECONOMICS	Article	Germany; health-care reforms; Government regulation; review (publication type); reimbursement mechanisms	EQUITY; INCOME	The core of the German health-care system is the statutory health insurance (SHI). Coverage of the SHI has remained fairly constant at about 90% whereas the rest of the population is insured for the most part with private health insurance. The primary goal of health-care reforms since the 1990s has been to contain the expenditure of the SHI. The primary measures to do this have been the introduct…	Tech Univ Berlin, Dept Hlth Care Management, Secretariat EB2, D-10623 Berlin, Germany	Technical University of Berlin	WILEY	HOBOKEN	111 RIVER ST, HOBOKEN 07030-5774, NJ USA	HEALTH ECON	Health Econ.	SEP	2005	17	Economics; Health Care Sciences & Services; Health Policy & Services	Science Citation Index Expanded (SCI-EXPANDED); Social Science Citation Index (SSCI)	Business & Economics; Health Care Sciences & Services	971IB	16161188				View Full Record in Web of Science
J	Sieveking, K	Sieveking, Klaus	ECJ rulings on health care services and their effects on the freedom of cross-border patient mobility in the EU	EUROPEAN JOURNAL OF MIGRATION AND LAW	Article; Proceedings Paper	(cross-border) patient mobility; health care services; social security systems; health care system; social rights; freedom to provide services; European Court of Justice; principle of solidarity; principal of territoriality	CASE LAW	Patient mobility and cross-border medical care are significant issues of the actual discussion about the future development of the health care systems of the Member States of the European Union. New rights for patients were defined by the European Court of justice in its sequence of judgements (e. g. Kohll, Muller-Faure, Watts) referring to Regulation (EEC) 1408/71 on the social security of migra…	Univ Bremen, D-2800 Bremen 33, Germany	University of Bremen	BRILL ACADEMIC PUBLISHERS	LEIDEN	PLANTIJNSTRAAT 2, P O BOX 9000, 2300 PA LEIDEN, NETHERLANDS	EUR J MIGR LAW	Eur. J. Migr. Law		2007	27	Demography; Law	Conference Proceedings Citation Index - Social Science & Humanities (CPCI-SSH); Social Science Citation Index (SSCI)	Demography; Government & Law	164XC					View Full Record in Web of Science
J	Sopilko, IM; Vinetska, RM; Novytska, NB; Lyubchik, O	Sopilko, Iryna M.; Vinetska, Roza M.; Novytska, Nataliia B.; Lyubchik, Oleksandr	Principles of Proper Procedure Formation for the Provision of Administrative Services in the Field of Health Care	CUESTIONES POLITICAS	Article	administrative law; health care; e-government; experience European; principles	GENERATION	The article bases and determines the principles of the formation of appropriate procedures for the provision of administrative services in the field of health care. The deductive methodology used ensures the formation of non-conflict statements on the principles built on European democratic values. The desirability of classifying these principles into three groups has been demonstrated according …	[Sopilko, Iryna M.] Natl Aviat Univ, Fac Taw, Kiev, Ukraine; [Vinetska, Roza M.] Natl Aviat Univ, Econ & Econ Work, Kiev, Ukraine; [Novytska, Nataliia B.] Univ State Fiscal Serv Ukraine, Dept Civil Law & Proc, Irpin, Kyiv Oblast, Ukraine; [Lyubchik, Oleksandr] Luhansk Stale Univ Internal Affairs, Dept State & Legal Disciplines, Lugansk, Ukraine	Ministry of Education & Science of Ukraine; National Aviation University; Ministry of Education & Science of Ukraine; National Aviation University; Ministry of Finance of Ukraine; State Tax University	UNIV ZULIA, FAC CIENCIAS JURIDICAS & POLITICAS	MARACAIBO	AV 4 BELLAVISTA CON CALLE 74, EDIF FUNDALUZ, PISOS 10 & 4, MARACAIBO, 4002, VENEZUELA	CUEST POLITICAS	Cuest. Politicas	JAN-JUN	2021	16	Political Science	Emerging Sources Citation Index (ESCI)	Government & Law	QU5KU		gold			View Full Record in Web of Science
J	Nxumalo, N; Goudge, J; Thomas, L	Nxumalo, Nonhlanhla; Goudge, Jane; Thomas, Liz	Outreach services to improve access to health care in South Africa: lessons from three community health worker programmes	GLOBAL HEALTH ACTION	Article	primary health care; access to care; community health workers; social determinants of health; accountability; South Africa		Introduction: In South Africa, there are renewed efforts to strengthen primary health care and community health worker (CHW) programmes. This article examines three South African CHW programmes, a small local non-governmental organisation (NGO), a local satellite of a national NGO, and a government-initiated service, that provide a range of services from home-based care, childcare, and health pro…	[Nxumalo, Nonhlanhla; Goudge, Jane; Thomas, Liz] Univ Witwatersrand, Fac Hlth Sci, Sch Publ Hlth, Ctr Hlth Policy, Johannesburg, South Africa; [Thomas, Liz] MRC, Hlth Policy Res Grp, Pretoria, South Africa	University of Witwatersrand	TAYLOR & FRANCIS LTD	ABINGDON	2-4 PARK SQUARE, MILTON PARK, ABINGDON OR14 4RN, OXON, ENGLAND	GLOBAL HEALTH ACTION	Glob. Health Action		2013	8	Public, Environmental & Occupational Health	Science Citation Index Expanded (SCI-EXPANDED); Social Science Citation Index (SSCI)	Public, Environmental & Occupational Health	V44HN		Green Published, gold			View Full Record in Web of Science
J	Gray, J	Gray, J	Experience with providing drugs for seniors in Canada	AMERICAN JOURNAL OF GERIATRIC CARDIOLOGY	Review			The provincial and territorial governments in Canada are responsible for the provision of health care to all Canadians and, as part of this mandate, they provide drug coverage to all hospitalized patients regardless of age, and to seniors and patients with certain diagnoses, dependent on some forms of means testing. The federal government is responsible for regulation and setting standards for he…	Dalhousie Univ, Halifax, NS B3M 2B3, Canada	Dalhousie University	LE JACQ LTD	DARIEN	3 PARKLANDS DRIVE, DARIEN, CT 06820 USA	AM J GERIATR CARDIOL	Am. J. Geriatr. Cardiol.	NOV-DEC	2005	4	Cardiac & Cardiovascular Systems; Geriatrics & Gerontology	Science Citation Index Expanded (SCI-EXPANDED)	Cardiovascular System & Cardiology; Geriatrics & Gerontology	010DJ	16276129				View Full Record in Web of Science
J	Ikegami, N; Anderson, GF	Ikegami, Naoki; Anderson, Gerard F.	In Japan, All-Payer Rate Setting Under Tight Government Control Has Proved To Be An Effective Approach To Containing Costs	HEALTH AFFAIRS	Article		UNIVERSAL HEALTH-CARE; PROVIDERS; SERVICES; REFORM	In Japan's health insurance system, the prices paid by multiple payers for nearly all health care goods and services are codified into a single fee schedule and are individually revised within the global rate set by the government. This single payment system has allowed total health care spending to be controlled despite a fee-for-service system with its incentives for increased volume of service…	[Ikegami, Naoki] Keio Univ, Sch Med, Dept Hlth Policy & Management, Tokyo, Japan; [Anderson, Gerard F.] Johns Hopkins Bloomberg Sch Publ Hlth, Baltimore, MD USA	Keio University; Johns Hopkins University; Johns Hopkins Bloomberg School of Public Health	PROJECT HOPE	BETHESDA	7500 OLD GEORGETOWN RD, STE 600, BETHESDA, MD 20814-6133 USA	HEALTH AFFAIR	Health Aff.	MAY	2012	8	Health Care Sciences & Services; Health Policy & Services	Science Citation Index Expanded (SCI-EXPANDED); Social Science Citation Index (SSCI)	Health Care Sciences & Services	940EP	22566445				View Full Record in Web of Science
J	Kaposy, C	Kaposy, Chris	Drugs, Money, and Power: The Canadian Drug Shortage	JOURNAL OF BIOETHICAL INQUIRY	Article	Canadian health care; Drug shortage; Generic drugs; Pharmaceutical industry; Pharmaceutical regulation; Resource allocation	PRESCRIPTION	This article describes the shortage of generic injectable medications in Canada that affected hospitals in 2012. It traces the events leading up to the drug shortage, the causes of the shortage, and the responses by health administrators, pharmacists, and ethicists. The article argues that generic drug shortages are an ethical problem because health care organizations and governments have an obli…	Mem Univ Newfoundland, Fac Med, St John, NF A1B 3V6, Canada	Memorial University Newfoundland	SPRINGER	NEW YORK	233 SPRING ST, NEW YORK, NY 10013 USA	J BIOETHIC INQ	J. Bioethical Inq.	MAR	2014	5	Ethics; Medical Ethics; Social Issues; Social Sciences, Biomedical	Science Citation Index Expanded (SCI-EXPANDED); Social Science Citation Index (SSCI)	Social Sciences - Other Topics; Medical Ethics; Social Issues; Biomedical Social Sciences	AD4FB	24357073				View Full Record in Web of Science
J	Danishevski, K; Balabanova, D; Mckee, M; Atkinson, S	Danishevski, K; Balabanova, D; Mckee, M; Atkinson, S	The fragmentary federation: experiences with the decentralized health system in Russia	HEALTH POLICY AND PLANNING	Article	decentralization; Russia; local government; ownership; finance	MEDICAL INSURANCE; CARE	The Russian Federation has undergone a process of major constitutional change in the post-communist period, as a strong central government has ceded extensive powers to the regions. This has important implications for the organization of the health care system which, as with other elements of the Soviet system, had previously been highly centralized. Although it is now well-recognized that the po…	Moscow Sechenow Med Acad, Sch Publ Hlth & Hlth Management, Moscow 109507, Russia; London Sch Hyg & Trop Med, London WC1, England; Univ Manchester, Manchester, Lancs, England	Sechenov First Moscow State Medical University; University of London; London School of Hygiene & Tropical Medicine; University of Manchester	OXFORD UNIV PRESS	OXFORD	GREAT CLARENDON ST, OXFORD OX2 6DP, ENGLAND	HEALTH POLICY PLANN	Health Policy Plan.	MAY	2006	12	Health Care Sciences & Services; Health Policy & Services	Science Citation Index Expanded (SCI-EXPANDED); Social Science Citation Index (SSCI)	Health Care Sciences & Services	039PY	16501049	Bronze			View Full Record in Web of Science
J	Bork, T; Kraas, F; Yuan, Y	Bork, Tabea; Kraas, Frauke; Yuan, Yuan	GOVERNANCE CHALLENGES IN CHINA'S URBAN HEALTH CARE SYSTEM - THE ROLE OF STAKEHOLDERS	ERDKUNDE	Article	Governance; health care system; transition; Guangzhou; China	MARKET; LESSONS; REFORM; DECENTRALIZATION; PERFORMANCE; MANAGEMENT; TRANSITION; MIGRATION; INSURANCE; SERVICES	The article at hand aims at contributing to a deeper understanding of problems in China's urban health system governance by comparing levels of influence and the roles of different stakeholder groups government bodies, public, private and illegal health care providers, patients and their social networks, paying institutions, social organizations, and the civil society in the production and reprod…	[Bork, Tabea; Kraas, Frauke] Univ Cologne, Dept Geog, D-50923 Cologne, Germany; [Yuan, Yuan] Free Univ Berlin, Inst E Asian Studies, D-14195 Berlin, Germany	University of Cologne; Free University of Berlin	BOSS DRUCK MEDIEN GMBH	GOCH	POSTFACH 10 01 54, GOCH, 47561, GERMANY	ERDKUNDE	Erdkunde	APR-JUN	2011	15	Geography; Geography, Physical	Science Citation Index Expanded (SCI-EXPANDED); Social Science Citation Index (SSCI)	Geography; Physical Geography	810DD					View Full Record in Web of Science
J	Gopichandran, V	Gopichandran, Vijayaprasad	Ayushman Bharat National Health Protection Scheme: an Ethical Analysis	ASIAN BIOETHICS REVIEW	Article	Ayushman Bharat; Health insurance; Universal Health Coverage; India; Health systems research; Health financing	COVERAGE	The Ayushman Bharat (Hindi for India blessed with a long life) scheme is a government health insurance program that will cover about 100 million poor and vulnerable families in India providing up to INR 0.5 million per family per year for secondary and tertiary care hospitalization services. In addition, it also proposes to establish 150,000 health and wellness centers all over the country provid…	[Gopichandran, Vijayaprasad] Employees State Insurance Corp Med Coll, Dept Community Med, Chennai, Tamil Nadu, India; [Gopichandran, Vijayaprasad] Post Grad Inst Med Sci & Res, Chennai, Tamil Nadu, India		SPRINGER	NEW YORK	ONE NEW YORK PLAZA, SUITE 4600, NEW YORK, NY, UNITED STATES	ASIAN BIOETHICS REV	Asian Bioeth. Rev.	MAR	2019	12	Ethics; Medical Ethics	Emerging Sources Citation Index (ESCI)	Social Sciences - Other Topics; Medical Ethics	LV6AZ	33717301	Green Published			View Full Record in Web of Science
J	Gebremedhin, LT; Giorgis, TW; Gerba, H	Gebremedhin, Lia Tadesse; Giorgis, Tedla W.; Gerba, Heran	Policies, delivery models, and lessons learned from integrating mental health and substance abuse services into primary health care in Ethiopia	FASEB BIOADVANCES	Article	health care reform; mental health recovery; noncommunicable diseases; primary health care; substance-related disorders	PREVALENCE	In Ethiopia, noncommunicable diseases (NCDs) represent 18.3% of premature mortality, consume 23% of the household expenditures, and cost 1.8% of the gross domestic product. Risk factors such as alcohol, khat, and cannabis use are on the rise and are correlated with a substantial portion of NCDs. Associated NCDs include depression, anxiety, hypertension, coronary heart disease, and myocardial infa…	[Gebremedhin, Lia Tadesse] Hlth, Addis Ababa, Ethiopia; [Giorgis, Tedla W.] Minist Hlth, Addis Ababa, Ethiopia; [Gerba, Heran] Ethiopian Food & Drug Adm, Addis Ababa, Ethiopia		WILEY	HOBOKEN	111 RIVER ST, HOBOKEN 07030-5774, NJ USA	FASEB BIOADV	FASEB Bioadv.	SEP	2021	8	Biochemistry & Molecular Biology; Cell Biology	Emerging Sources Citation Index (ESCI)	Biochemistry & Molecular Biology; Cell Biology	UK4CE	34485838	Green Published			View Full Record in Web of Science
J	Glaser, DM	Glaser, David M.	Legal issues affecting ancillaries and orthopedic practice	ORTHOPEDIC CLINICS OF NORTH AMERICA	Article			The federal and state governments have imposed significant regulations on health care generally and on ancillary services in particular. This article focuses on how state and federal laws shape the ability of an orthopedic physician to offer ancillary services, whether as an individual, through a group practice, or as part of a joint venture. It focuses on how the Stark law, the Medicare anti-kic…	Fredrikson & Byron PA, Minneapolis, MN 55402 USA		W B SAUNDERS CO-ELSEVIER INC	PHILADELPHIA	1600 JOHN F KENNEDY BOULEVARD, STE 1800, PHILADELPHIA, PA 19103-2899 USA	ORTHOP CLIN N AM	Orthop. Clin. North Am.	JAN	2008	15	Orthopedics	Science Citation Index Expanded (SCI-EXPANDED)	Orthopedics	251ZP	18061773				View Full Record in Web of Science
J	Uzochukwu, B; Onwujekwe, E; Mbachu, C; Okeke, C; Molyneux, S; Gilson, L	Uzochukwu, Benjamin; Onwujekwe, Emmanuel; Mbachu, Chinyere; Okeke, Chinyere; Molyneux, Sassy; Gilson, Lucy	Accountability mechanisms for implementing a health financing option: the case of the basic health care provision fund (BHCPF) in Nigeria	INTERNATIONAL JOURNAL FOR EQUITY IN HEALTH	Article	Accountability mechanisms; Basic health care provision fund; Equity; Nigeria	DECENTRALIZATION; PERFORMANCE; COUNTRIES; SYSTEMS; SERVICE; ROLES	Background: The Nigerian National Health Act proposes a radical shift in health financing in Nigeria through the establishment of a fund - Basic Healthcare Provision Fund, (BHCPF). This Fund is intended to improve the functioning of primary health care in Nigeria. Key stakeholders at national, sub-national and local levels have raised concerns over the management of the BHCPF with respect to the …	[Uzochukwu, Benjamin; Mbachu, Chinyere; Okeke, Chinyere] Univ Nigeria, Dept Community Med, Coll Med, Enugu Campus, Enugu, Nigeria; [Uzochukwu, Benjamin] Univ Nigeria, Inst Publ Hlth, Enugu Campus, Enugu, Nigeria; [Onwujekwe, Emmanuel] Univ Nigeria, Dept Hlth Adm & Management, Coll Med, Enugu Campus, Enugu, Nigeria; [Uzochukwu, Benjamin; Onwujekwe, Emmanuel; Mbachu, Chinyere; Okeke, Chinyere] Univ…	University of Nigeria; University of Nigeria; University of Nigeria; University of Nigeria; University of Cape Town	BMC	LONDON	CAMPUS, 4 CRINAN ST, LONDON N1 9XW, ENGLAND	INT J EQUITY HEALTH	Int. J. Equity Health	JUL 11	2018	16	Public, Environmental & Occupational Health	Social Science Citation Index (SSCI)	Public, Environmental & Occupational Health	GM8BK	29996838	Green Published, gold			View Full Record in Web of Science
J	Thwala, N; Havenga, Y; Bester, M	Thwala, Ntuthuko; Havenga, Yolanda; Bester, Michelle	Family Members' Support Needs to Prevent and Manage Relapse of Mental Health Care Users Living with Schizophrenia in Gauteng, South Africa	AFRICAN JOURNAL OF NURSING AND MIDWIFERY	Article	mental health care user; psychiatric hospital; relapse; schizophrenia		Mental health care users (MHCUs) living with schizophrenia experience an altered reality with regard to cognition and perceptions. Research shows that between 37% and 58% of patients diagnosed with schizophrenia relapse due to poor treatment compliance; lack of insight into their illness; and non-adherence to medication. The aim of the current study was to explore and describe the views of family…	[Thwala, Ntuthuko; Havenga, Yolanda; Bester, Michelle] Tshwane Univ Technol, Pretoria, South Africa	Tshwane University of Technology	UNISA PRESS	PRETORIA	PO BOX 392, PRETORIA, 0003, SOUTH AFRICA	AFR J NURS MIDWIFERY	Afr. J. Nurs. Midwifery		2022	17	Nursing	Emerging Sources Citation Index (ESCI)	Nursing	F1RY1					View Full Record in Web of Science
J	Rocco, P; Kelly, AS; Béland, D; Kinane, M	Rocco, Philip; Kelly, Andrew S.; Beland, Daniel; Kinane, Michael	The Hew Politics of US Health Care Prices: Institutional Reconfiguration and the Emergence of All-Payer Claims Databases	JOURNAL OF HEALTH POLITICS POLICY AND LAW	Article	health care; transparency; all-payer claims databases; federalism; United States	UNITED-STATES; MANAGED CARE; POLICY; TRANSPARENCY; INFORMATION; COMPETITION; GOVERNMENT; HOSPITALS; PROVIDERS; BUSINESS	Prices are a significant driver of health care cost in the United States. Existing research on the politics of health system reform has emphasized the limited nature of policy entrepreneurs' efforts at solving the problem of rising prices through direct regulation at the state level. Yet this literature fails to account for how change agents in the states gradually reconfigured the politics of pr…	[Rocco, Philip] Marquette Univ, Polit Sci, Milwaukee, WI 53233 USA; [Kelly, Andrew S.] Johns Hopkins Univ, Dept Polit Sci, Baltimore, MD 21218 USA; [Beland, Daniel] Univ Saskatchewan, Saskatoon, SK S7N 0W0, Canada; Univ Calif Berkeley, Berkeley, CA USA	Marquette University; Johns Hopkins University; University of Saskatchewan; University of California System; University of California Berkeley	DUKE UNIV PRESS	DURHAM	905 W MAIN ST, STE 18-B, DURHAM, NC 27701 USA	J HEALTH POLIT POLIC	J. Health Polit. Policy Law	FEB	2017	48	Health Care Sciences & Services; Health Policy & Services; Medicine, Legal; Social Issues; Social Sciences, Biomedical	Science Citation Index Expanded (SCI-EXPANDED); Social Science Citation Index (SSCI)	Health Care Sciences & Services; Legal Medicine; Social Issues; Biomedical Social Sciences	EH3BU	27729442	Green Submitted, Bronze			View Full Record in Web of Science
J	Jacobson, PD	Jacobson, Peter D.	The Role of ERISA Preemption in Health Reform: Opportunities and Limits	JOURNAL OF LAW MEDICINE & ETHICS	Article			The Employee Retirement Income Security Act (ERISA) is a federal law regulating the administration of private employer-sponsored benefits including health benefits (i.e., health insurance offered by an employer). In general, since the federal government has exercised its authority to preempt state regulation of the administration of private employer-sponsored health plans, states are blocked from…	Univ Michigan, Ctr Law Eth & Hlth, Sch Publ Hlth, Ann Arbor, MI 48109 USA	University of Michigan System; University of Michigan	WILEY-BLACKWELL PUBLISHING, INC	MALDEN	COMMERCE PLACE, 350 MAIN ST, MALDEN 02148, MA USA	J LAW MED ETHICS	J. Law Med. Ethics	FAL	2009	16	Ethics; Law; Medical Ethics; Medicine, Legal	Science Citation Index Expanded (SCI-EXPANDED); Social Science Citation Index (SSCI)	Social Sciences - Other Topics; Government & Law; Medical Ethics; Legal Medicine	494GL	19754654	Green Submitted			View Full Record in Web of Science
J	Wang, K; Ke, YJ; Sankaran, S	Wang, Kun; Ke, Yongjian; Sankaran, Shankar	Public-private partnerships in non-profit hospitals: Case study of China	INTERNATIONAL JOURNAL OF HEALTH PLANNING AND MANAGEMENT	Article	case study; China; non-profit hospitals; public-private partnerships	HEALTH; PPPS; INFRASTRUCTURE; SECTOR; MODEL	The gap between supply and demand for health care services is expanding rapidly in China. In order to resolve this problem, the government has implemented supply-side reforms in the health care sector by inviting private capital to increase supply quantity and improve quality. However, health care institutions have high complexity and particular needs, while non-profit hospitals have very strong …	[Wang, Kun] Ningbo Univ, Fac Architectural Civil Engn & Environm, 818 Fenghua Rd, Ningbo 315211, Zhejiang, Peoples R China; [Wang, Kun; Ke, Yongjian; Sankaran, Shankar] Univ Technol Sydney, Sch Built Environm, Ultimo, NSW, Australia	Ningbo University; University of Technology Sydney	WILEY	HOBOKEN	111 RIVER ST, HOBOKEN 07030-5774, NJ USA	INT J HEALTH PLAN M	Int. J. Health Plan. Manag.	OCT-DEC	2019	37	Health Policy & Services; Public, Environmental & Occupational Health	Social Science Citation Index (SSCI)	Health Care Sciences & Services; Public, Environmental & Occupational Health	KQ7OP	31486130				View Full Record in Web of Science
J	Birgand, G; Castro-Sánchez, E; Hansen, S; Gastmeier, P; Lucet, JC; Ferlie, E; Holmes, A; Ahmad, R	Birgand, Gabriel; Castro-Sanchez, Enrique; Hansen, Sonja; Gastmeier, Petra; Lucet, Jean-Christophe; Ferlie, Ewan; Holmes, Alison; Ahmad, Raheelah	Comparison of governance approaches for the control of antimicrobial resistance: Analysis of three European countries	ANTIMICROBIAL RESISTANCE AND INFECTION CONTROL	Review	Governance; Antimicrobial resistance; Infection control; Healthcare settings; Europe	HEALTH-CARE; SURVEILLANCE; GERMANY; ACCESS	Policy makers and governments are calling for coordination to address the crisis emerging from the ineffectiveness of current antibiotics and stagnated pipe-line of new ones - antimicrobial resistance (AMR). Wider contextual drivers and mechanisms are contributing to shifts in governance strategies in health care, but are national health system approaches aligned with strategies required to tackl…	[Birgand, Gabriel; Castro-Sanchez, Enrique; Holmes, Alison; Ahmad, Raheelah] Imperial Coll London, NIHR Hlth Protect Res Unit Healthcare Associated, Hammersmith Campus,Du Cane Rd, London W12 0NN, England; [Hansen, Sonja; Gastmeier, Petra] Univ Med Berlin, Inst Hyg & Environm Hlth Charite, Hindenburgdamm 27D, D-12203 Berlin, Germany; [Lucet, Jean-Christophe] INSERM, IAME, UMR 1137, F-75018 Paris, …	Imperial College London; Free University of Berlin; Humboldt University of Berlin; Charite Universitatsmedizin Berlin; UDICE-French Research Universities; Universite Paris Cite; Institut National de la Sante et de la Recherche Medicale (Inserm); UDICE-French Research Universities; Universite Paris Cite; UDICE-French Research Universities; Universite Paris Cite; Assistance Publique Hopitaux Paris …	BMC	LONDON	CAMPUS, 4 CRINAN ST, LONDON N1 9XW, ENGLAND	ANTIMICROB RESIST IN	Antimicrob. Resist. Infect. Control	FEB 20	2018	12	Public, Environmental & Occupational Health; Infectious Diseases; Microbiology; Pharmacology & Pharmacy	Science Citation Index Expanded (SCI-EXPANDED); Social Science Citation Index (SSCI)	Public, Environmental & Occupational Health; Infectious Diseases; Microbiology; Pharmacology & Pharmacy	FX5EJ	29468055	Green Published, gold, Green Accepted			View Full Record in Web of Science
J	Kandzari, DE; Farb, A; Boam, AB	Kandzari, David E.; Farb, Andrew; Boam, Ashley B.	Percutaneous Coronary Intervention in Perspective Drug-Eluting Stents as a Model for Regulatory Review	CIRCULATION-CARDIOVASCULAR INTERVENTIONS	Review	delivery of health care; public policy; government regulation; stents	LONG-TERM OUTCOMES; RANDOMIZED CLINICAL-TRIALS; BARE-METAL STENTS; OFF-LABEL; ANTIPLATELET THERAPY; THROMBOSIS; IMPLANTATION; PREDICTORS; SAFETY; METAANALYSIS		[Kandzari, David E.] Scripps Clin, Div Cardiovasc Dis, La Jolla, CA 92037 USA; [Farb, Andrew; Boam, Ashley B.] US FDA, Ctr Devices & Radiol Hlth, Silver Spring, MD USA	Scripps Research Institute; US Food & Drug Administration (FDA)	LIPPINCOTT WILLIAMS & WILKINS	PHILADELPHIA	TWO COMMERCE SQ, 2001 MARKET ST, PHILADELPHIA, PA 19103 USA	CIRC-CARDIOVASC INTE	Circ.-Cardiovasc. Interv.	DEC	2009	6	Cardiac & Cardiovascular Systems	Science Citation Index Expanded (SCI-EXPANDED)	Cardiovascular System & Cardiology	575LS	20031776	Bronze			View Full Record in Web of Science
J	Oyri, SF; Braut, GS; Macrae, C; Wiig, S	Oyri, Sina Furnes; Braut, Geir Sverre; Macrae, Carl; Wiig, Siri	Investigating Hospital Supervision: A Case Study of Regulatory Inspectors' Roles as Potential Co-creators of Resilience	JOURNAL OF PATIENT SAFETY	Article	adaptive capacities; learning potentials; regulation; supervision; hospitals; management; NBHS = Norwegian Board of Health Supervision; CG = county governor; The Quality Improvement Regulation = regulation on management and quality improvement in the health care services	HEALTH-CARE	Objectives The aim of this study was to explore if, and in what ways, there has been changes in the supervisory approach toward Norwegian hospitals due to the implementation of a new management and quality improvement regulation (Regulation on Management and Quality Improvement in the Healthcare Services, hereinafter referred to as Quality Improvement Regulation). Moreover, we aimed to understand…	[Oyri, Sina Furnes; Braut, Geir Sverre; Wiig, Siri] Univ Stavanger, SHARE Ctr Resilience Healthcare, Fac Hlth Sci, Stavanger, Norway; [Braut, Geir Sverre] Stavanger Univ Hosp, Stavanger, Norway; [Macrae, Carl] Univ Nottingham, Business Sch, Ctr Hlth Innovat Leadership & Learning, Nottingham, England	Universitetet i Stavanger; Stavanger University Hospital; University of Nottingham	LIPPINCOTT WILLIAMS & WILKINS	PHILADELPHIA	TWO COMMERCE SQ, 2001 MARKET ST, PHILADELPHIA, PA 19103 USA	J PATIENT SAF	J. Patient Saf.	MAR	2021	9	Health Care Sciences & Services; Health Policy & Services	Science Citation Index Expanded (SCI-EXPANDED); Social Science Citation Index (SSCI)	Health Care Sciences & Services	QR8VV	33480644	Green Published, hybrid			View Full Record in Web of Science
J	Koornneef, EJ; Robben, PBM; Al Seiari, MB; Al Siksek, Z	Koornneef, Erik J.; Robben, Paul B. M.; Al Seiari, Mohammed B.; Al Siksek, Zaid	Health system reform in the Emirate of Abu Dhabi, United Arab Emirates	HEALTH POLICY	Article	Health system reform; United Arab Emirates; Access to health care; Quality of health care		The desire to achieve the best outcomes in the provision of healthcare has driven health system reforms in many countries across the globe, including the Emirate of Abu Dhabi, United Arab Emirates. As a young state (the United Arab Emirates was founded as an independent state in 1971) with a diverse (with 78% expatriates) and young population (40.23% of the national Emirati population is under 15…	[Koornneef, Erik J.; Robben, Paul B. M.] Erasmus Univ, Inst Hlth Policy & Management, Rotterdam, Netherlands; [Koornneef, Erik J.] Hlth Author Abu Dhabi, Hlth Audit Dept, Abu Dhabi 5674, U Arab Emirates; [Robben, Paul B. M.] Dutch Healthcare Inspectorate, NL-3511 BS Utrecht, Netherlands; [Al Seiari, Mohammed B.] Zayed Mil Hosp Abu Dhabi, Abu Dhabi, U Arab Emirates; [Al Seiari, Mohammed B.] Hlth A…	Erasmus University Rotterdam; Erasmus University Rotterdam - Excl Erasmus MC	ELSEVIER IRELAND LTD	CLARE	ELSEVIER HOUSE, BROOKVALE PLAZA, EAST PARK SHANNON, CO, CLARE, 00000, IRELAND	HEALTH POLICY	Health Policy	DEC	2012	7	Health Care Sciences & Services; Health Policy & Services	Science Citation Index Expanded (SCI-EXPANDED); Social Science Citation Index (SSCI)	Health Care Sciences & Services	070TX	22998984				View Full Record in Web of Science
J	Paul, D	Paul, David	Mindfulness-based positive transformative leadership development for health organisations	LEADERSHIP IN HEALTH SERVICES	Article	- Mindfulness; Transformational leaders; Leadership; Change; Resilience; Health care; Leadership development; Burnout; Communication; Compassion; Courageous leadership	EXPERIENCES; SUPPORT; WORKERS	Purpose Positive transformative leadership development practices in health care are perhaps the most important pathway that, collectively, can be pursued while heading towards a post-corona virus disease 2019 world, and race towards 2030. As a practitioner paper, based on front line and leadership experience, this study aims to argue that we need transformational leaders who will go beyond knowin…	[Paul, David] Kings Own Inst, Sydney, NSW, Australia		EMERALD GROUP PUBLISHING LTD	BINGLEY	HOWARD HOUSE, WAGON LANE, BINGLEY BD16 1WA, W YORKSHIRE, ENGLAND	LEADERSH HEALTH SERV	Leadersh. Health Serv.	JAN 27	2023	20	Health Policy & Services	Emerging Sources Citation Index (ESCI)	Health Care Sciences & Services	8P8ON					View Full Record in Web of Science
J	Brekke, KR; Straume, OR	Brekke, Kurt R.; Straume, Odd Rune	Competition policy for health care provision in Norway	HEALTH POLICY	Article	Health care; Competition policy; Norway	WAITING-TIMES; REFORM	Competition policy has played a very limited role for health care provision in Norway. The main reason is that Norway has a National Health Service (NHS) with extensive public provision and a wide set of sector-specific regulations that limit the scope for competition. However, the last two decades, several reforms have deregulated health care provision and opened up for provider competition alon…	[Brekke, Kurt R.] NHH Norwegian Sch Econ, Dept Econ, Helleveien 30, N-5045 Bergen, Norway; [Straume, Odd Rune] Univ Minho, NIPE, Dept Econ, Campus Gualtar, P-4710057 Braga, Portugal; [Straume, Odd Rune] Univ Bergen, Dept Econ, N-5020 Bergen, Norway	Norwegian School of Economics (NHH); Universidade do Minho; University of Bergen	ELSEVIER IRELAND LTD	CLARE	ELSEVIER HOUSE, BROOKVALE PLAZA, EAST PARK SHANNON, CO, CLARE, 00000, IRELAND	HEALTH POLICY	Health Policy	FEB	2017	7	Health Care Sciences & Services; Health Policy & Services	Science Citation Index Expanded (SCI-EXPANDED); Social Science Citation Index (SSCI)	Health Care Sciences & Services	EL4AR	27916434				View Full Record in Web of Science
J	Liebert, S; Ameringer, CF	Liebert, Saltanat; Ameringer, Carl F.	The Health Care Safety Net and the Affordable Care Act: Implications for Hispanic Immigrants	PUBLIC ADMINISTRATION REVIEW	Article		UNITED-STATES; LATINO IMMIGRANTS; ORANGE-COUNTY; ACCESS; SERVICES; MEDICAID; EXPERIENCES; PATTERNS; WELFARE; REFORM	There are currently more than 11 million undocumented immigrants in the United States; the majority of them are of Hispanic origin. This article shows that Hispanic immigrants in the Greater Richmond, Virginia, area rely heavily on free clinics for basic health care services. Free clinics do not receive any public funding and thus face reduced government regulation. As a result, these clinics typ…	[Liebert, Saltanat] Virginia Commonwealth Univ, L Douglas Wilder Sch Govt & Publ Affairs, Richmond, VA 23284 USA; [Ameringer, Carl F.] Virginia Commonwealth Univ, Richmond, VA 23284 USA	Virginia Commonwealth University; Virginia Commonwealth University	WILEY	HOBOKEN	111 RIVER ST, HOBOKEN 07030-5774, NJ USA	PUBLIC ADMIN REV	Public Adm. Rev.	NOV	2013	11	Public Administration	Social Science Citation Index (SSCI)	Public Administration	252OD					View Full Record in Web of Science
J	Galvin, R	Galvin, R	Perspective - Purchasing health care: An opportunity for a public-private partnership	HEALTH AFFAIRS	Article			By recommending that the federal government take a leadership role in driving quality improvement in the U.S. health care system, the Institute of Medicine has taken a bold step, one that signals a significant policy shift. Through regulations and payments, government incentives have a profound effect on the practices of hospitals, clinicians, and other institutions: Private-sector employers spon…	GE Co, Fairfield, CT 06431 USA; Yale Univ, Sch Med, New Haven, CT 06520 USA	General Electric; Yale University	PROJECT HOPE	BETHESDA	7500 OLD GEORGETOWN RD, STE 600, BETHESDA, MD 20814-6133 USA	HEALTH AFFAIR	Health Aff.	MAR-APR	2003	5	Health Care Sciences & Services; Health Policy & Services	Science Citation Index Expanded (SCI-EXPANDED); Social Science Citation Index (SSCI)	Health Care Sciences & Services	653RG	12674421				View Full Record in Web of Science
J	Aras, NEG; Kabadayi, S; Ozeren, E; Aydin, E	Aras, N. Ela Gokalp; Kabadayi, Sertan; Ozeren, Emir; Aydin, Erhan	Right to health and access to health-care services for refugees in Turkey	JOURNAL OF SERVICES MARKETING	Article	Qualitative research; Health services; Service ecosystem; Service exclusion; Refugees; Public health services; Middle East; Turkey; Institutional theory	ENTREPRENEURSHIP; ISOMORPHISM; INTEGRATION; EXCLUSION; WELCOME; EUROPE	Purpose This paper aims to provide a comprehensive understanding of factors that contribute to refugees' exclusion from health-care services. More specifically, using institutional theory, this paper identifies regulative pillar-, normative pillar- and cultural/cognitive pillar-related challenges that result in refugees having limited or no access to health-care services. Design/methodology/appro…	[Aras, N. Ela Gokalp] Swedish Res Inst Istanbul SRII, Istanbul, Turkey; [Kabadayi, Sertan] Fordham Univ, Gabelli Sch Business, New York, NY 10023 USA; [Ozeren, Emir] Dokuz Eylul Univ, Fac Tourism, Izmir, Turkey; [Ozeren, Emir] Univ Southampton, Ctr Inclus & Sustainable Entrepreneurship & Innov, Southampton, Hants, England; [Aydin, Erhan] Usak Univ, Fac Econ & Adm Sci, Usak, Turkey; [Aydin, Erhan]…	Fordham University; Dokuz Eylul University; University of Southampton; Usak University; IPAG Business School	EMERALD GROUP PUBLISHING LTD	BINGLEY	HOWARD HOUSE, WAGON LANE, BINGLEY BD16 1WA, W YORKSHIRE, ENGLAND	J SERV MARK	J. Serv. Mark.	NOV 12	2021	15	Business	Social Science Citation Index (SSCI)	Business & Economics	WZ7YX					View Full Record in Web of Science
J	Bugeza, J; Kankya, C; Muleme, J; Akandinda, A; Sserugga, J; Nantima, N; Okori, E; Odoch, T	Bugeza, James; Kankya, Clovice; Muleme, James; Akandinda, Ann; Sserugga, Joseph; Nantima, Noelina; Okori, Edward; Odoch, Terence	Participatory evaluation of delivery of animal health care services by community animal health workers in Karamoja region of Uganda	PLOS ONE	Article			Aim An evaluation exercise was carried out to assess the performance of Community Animal Health Workers (CAHWs) in the delivery of animal health care services in Karamoja region, identify capacity gaps and recommend remedial measures. Materials & methods Participatory methods were used to design data collection tools. Questionnaires were administered to 204 CAHWs, 215 farmers and 7 District Veter…	[Bugeza, James] Natl Livestock Resources Res Inst NaLIRRI, Dept Livestock Hlth, Tororo, Uganda; [Bugeza, James; Kankya, Clovice; Akandinda, Ann; Sserugga, Joseph; Nantima, Noelina; Odoch, Terence] PENU, Kampala, Uganda; [Kankya, Clovice; Muleme, James; Odoch, Terence] Makerere Univ, Dept Biosecur Ecosyst & Vet Publ Hlth, Coll Vet Med, Anim Resources & Biosecur, Kampala, Uganda; [Sserugga, Joseph;…	Makerere University	PUBLIC LIBRARY SCIENCE	SAN FRANCISCO	1160 BATTERY STREET, STE 100, SAN FRANCISCO, CA 94111 USA	PLOS ONE	PLoS One	JUN 8	2017	16	Multidisciplinary Sciences	Science Citation Index Expanded (SCI-EXPANDED)	Science & Technology - Other Topics	EX0PL	28594945	Green Published, Green Submitted, gold			View Full Record in Web of Science
J	Kowalska-Bobko, I; Mokrzycka, A; Sagan, A; Wlodarczyk, WC; Zabdyr-Jamróz, M	Kowalska-Bobko, Iwona; Mokrzycka, Anna; Sagan, Anna; Wlodarczyk, W. Cezary; Zabdyr-Jamroz, Michal	Implementation of the cross-border healthcare directive in Poland: How not to encourage patients to seek care abroad?	HEALTH POLICY	Article	Health policy; Europe; Health care reform; International law; Directive 2011/24/EU; Health care rationing; Treatment abroad; Cross-border health care; Patients' right		In October 2014, after over 12 months of delay, Poland finally implemented directive 2011/24/EU on the application of patients' rights in cross-border healthcare. The implementing legislation in the area of cost reimbursement and prior authorization is very restrictive. The goal is to either defer the public payer's expenses into the future or to discourage patients from seeking care abroad or fr…	[Kowalska-Bobko, Iwona; Mokrzycka, Anna; Wlodarczyk, W. Cezary; Zabdyr-Jamroz, Michal] Jagiellonian Univ, Coll Med, Fac Hlth Sci, Inst Publ Hlth, PL-31007 Krakow, Poland; [Sagan, Anna] European Observ Hlth Syst & Policies, London, England	Jagiellonian University; Collegium Medicum Jagiellonian University; European Observatory on Health Systems & Policies	ELSEVIER IRELAND LTD	CLARE	ELSEVIER HOUSE, BROOKVALE PLAZA, EAST PARK SHANNON, CO, CLARE, 00000, IRELAND	HEALTH POLICY	Health Policy	NOV	2016	7	Health Care Sciences & Services; Health Policy & Services	Science Citation Index Expanded (SCI-EXPANDED); Social Science Citation Index (SSCI)	Health Care Sciences & Services	EF9GF	27514911	hybrid, Green Published			View Full Record in Web of Science
J	Graham, J	Graham, Janice	Ambiguous Capture: Collaborative Capitalism and the Meningitis Vaccine Project	MEDICAL ANTHROPOLOGY	Article	Burkina Faso; public-private partnership; regulatory capture; technology transfer; vaccine development	MENINGOCOCCAL CONJUGATE VACCINE; CONFLICTS-OF-INTEREST; HUMAN-PAPILLOMAVIRUS; HEALTH SYSTEM; MASS CAMPAIGNS; PSA-TT; SEROGROUP; AFRICA; IMPACT; PARTNERSHIPS	The primary health care approach advanced at Alma Ata to address social determinants of health was replaced by selective health care a year later at Bellagio. Subsequently, immunization was endorsed as a cost-effective technical intervention to combat targeted infectious diseases. Multilateral efforts to collaborate on immunization as a universal public health good ambiguously capture the interes…	[Graham, Janice] Dalhousie Univ, Fac Med, Med Anthropol & Infect Dis, Halifax, NS, Canada	Dalhousie University	ROUTLEDGE JOURNALS, TAYLOR & FRANCIS LTD	ABINGDON	2-4 PARK SQUARE, MILTON PARK, ABINGDON OX14 4RN, OXON, ENGLAND	MED ANTHROPOL	Med. Anthropol.		2016	14	Anthropology; Reproductive Biology; Social Sciences, Biomedical	Social Science Citation Index (SSCI)	Anthropology; Reproductive Biology; Biomedical Social Sciences	DX2QJ	27027575	Green Published, hybrid			View Full Record in Web of Science
J	Petersen, A; Tanner, C; Munsie, M	Petersen, Alan; Tanner, Claire; Munsie, Megan	Citizens' use of digital media to connect with health care: Socio-ethical and regulatory implications	HEALTH	Article	organisation of health services; risk and health; technology in health care		Digital technologies promise to transform practices of health, medicine and health care and 'power' economies. In expectation of their presumed future benefits, governments in recent years have invested heavily in new technology initiatives and have sought to engender 'digital literacy' among citizens. This article introduces papers and expands on themes arising from a special issue that explores…	[Petersen, Alan] Monash Univ, Sch Social Sci, Sociol, Melbourne, Vic, Australia; [Tanner, Claire; Munsie, Megan] Univ Melbourne, Ctr Stem Cell Syst, Melbourne, Vic, Australia	Monash University; University of Melbourne	SAGE PUBLICATIONS LTD	LONDON	1 OLIVERS YARD, 55 CITY ROAD, LONDON EC1Y 1SP, ENGLAND	HEALTH-LONDON	Health	JUL	2019	18	Public, Environmental & Occupational Health; Social Sciences, Biomedical	Social Science Citation Index (SSCI)	Public, Environmental & Occupational Health; Biomedical Social Sciences	IE7VH	31045440	Bronze			View Full Record in Web of Science
J	Abimbola, S; Ogunsina, K; Charles-Okoli, AN; Negin, J; Martiniuk, AL; Jan, S	Abimbola, Seye; Ogunsina, Kemi; Charles-Okoli, Augustina N.; Negin, Joel; Martiniuk, Alexandra L.; Jan, Stephen	Information, regulation and coordination: realist analysis of the efforts of community health committees to limit informal health care providers in Nigeria	HEALTH ECONOMICS REVIEW	Article	Informal providers; Health care markets; Community health committees; Primary health care; Transaction costs; Governance; Nigeria	RATIONAL CHOICE; GOVERNANCE; PRIVATE; SECTOR; INCOME; ECONOMICS; POLICY	One of the consequences of ineffective governments is that they leave space for unlicensed and unregulated informal providers without formal training to deliver a large proportion of health services. Without institutions that facilitate appropriate health care transactions, patients tend to navigate health care markets from one inappropriate provider to another, receiving sub-optimal care, before…	[Abimbola, Seye; Charles-Okoli, Augustina N.; Negin, Joel; Martiniuk, Alexandra L.; Jan, Stephen] Univ Sydney, Sydney Med Sch, Sch Publ Hlth, Rm 128C,Edward Ford Bldg A27, Sydney, NSW 2006, Australia; [Abimbola, Seye] Natl Primary Hlth Care Dev, Abuja, Fct, Nigeria; [Abimbola, Seye; Martiniuk, Alexandra L.; Jan, Stephen] George Inst Global Hlth, Sydney, NSW, Australia; [Ogunsina, Kemi] Univ Alaba…	University of Sydney; George Institute for Global Health; University of Sydney; University of Alabama System; University of Alabama Birmingham; University of Nigeria; University of Toronto	BMC	LONDON	CAMPUS, 4 CRINAN ST, LONDON N1 9XW, ENGLAND	HEALTH ECON REV	Health Econ. Rev.	NOV 14	2016	16	Economics; Health Policy & Services	Social Science Citation Index (SSCI)	Business & Economics; Health Care Sciences & Services	FE3XA	27844451	gold, Green Published			View Full Record in Web of Science
J	Arsyad, DS; Hamsyah, EF; Qalby, N; Qanitha, A; Westerink, J; Cramer, MJ; Visseren, FLJ; Doevendans, PA; Ansariadi, A	Arsyad, Dian Sidik; Hamsyah, Esliana Fitrida; Qalby, Nurul; Qanitha, Andriany; Westerink, Jan; Cramer, Maarten J.; Visseren, Frank L. J.; Doevendans, Pieter A.; Ansariadi, Ansariadi	The readiness of public primary health care (PUSKESMAS) for cardiovascular services in Makasar city, Indonesia	BMC HEALTH SERVICES RESEARCH	Article	Primary health care; Service readiness; WHO-SARA; Cardiovascular disease; Puskesmas; Indonesia	NONCOMMUNICABLE DISEASES; MIDDLE-INCOME; AVAILABILITY	Backgrounds The increasing burden of cardiovascular disease (CVD) has become a major challenge globally, including in Indonesia. Understanding the readiness of primary health care facilities is necessary to confront the challenge of providing access to quality CVD health care services. Our study aimed to provide information regarding readiness to deliver CVD health services in public primary heal…	[Arsyad, Dian Sidik; Qalby, Nurul; Cramer, Maarten J.] Univ Utrecht, Univ Med Ctr Utrecht, Dept Cardiol, Div Heart & Lungs, NL-3584 CT Utrecht, Netherlands; [Arsyad, Dian Sidik; Hamsyah, Esliana Fitrida; Ansariadi, Ansariadi] Hasanuddin Univ, Fac Publ Hlth, Dept Epidemiol, Makassar, Indonesia; [Qalby, Nurul; Qanitha, Andriany] Hasanuddin Univ, Fac Med, Makassar, Indonesia; [Westerink, Jan; Visser…	Utrecht University; Utrecht University Medical Center; Universitas Hasanuddin; Universitas Hasanuddin; Utrecht University; Utrecht University Medical Center	BMC	LONDON	CAMPUS, 4 CRINAN ST, LONDON N1 9XW, ENGLAND	BMC HEALTH SERV RES	BMC Health Serv. Res.	SEP 1	2022	12	Health Care Sciences & Services	Science Citation Index Expanded (SCI-EXPANDED)	Health Care Sciences & Services	4G0DM	36050732	gold, Green Published			View Full Record in Web of Science
J	Sukati, VN; Moodley, VR; Mashige, KP	Sukati, Velibanti Nhlanhla; Moodley, Vanesa Raquel; Mashige, Khathutshelo Percy	A situational analysis of eye care services in Swaziland	JOURNAL OF PUBLIC HEALTH IN AFRICA	Article	Children; Access; Leadership and governance; Eye health services and Swaziland		Compared to other African countries, Swaziland performs the worst in terms of providing eye health care services. A priority goal of the World Health Organization (WHO) is to alleviate childhood blindness, particularly in low-income countries such as Swaziland, where many people live in poverty, which is a contributor to poor health outcomes. A mixed method approach that entailed a document revie…	[Sukati, Velibanti Nhlanhla; Moodley, Vanesa Raquel; Mashige, Khathutshelo Percy] Univ KwaZulu Natal, Sch Hlth Sci, Discipline Optometry, Durban, South Africa	University of Kwazulu Natal	PAGEPRESS PUBL	PAVIA	MEDITGROUP, VIA G BELLI, 4, PAVIA, 27100, ITALY	J PUBLIC HEALTH AFR	J. Public Health Africa		2018	7	Public, Environmental & Occupational Health	Emerging Sources Citation Index (ESCI)	Public, Environmental & Occupational Health	IT3OR	30854181	gold, Green Published, Green Submitted			View Full Record in Web of Science
J	Plank, LS	Plank, Linda S.	Governmental Oversight of Prescribing Medications: History of the US Food and Drug Administration and Prescriptive Authority	JOURNAL OF MIDWIFERY & WOMENS HEALTH	Review	advanced practice registered nurse; government regulations; midwifery prescriptive authority; prescribing; United States government agencies	NURSE-PRACTITIONERS; ACT	The evolution of drug regulation and awarding of prescriptive authority is a complex and sometimes convoluted process that can be confusing for health care providers. A review of the history of how drugs have been manufactured and dispensed helps explain why this process has been so laborious and complicated. Because the federal and state governments have the responsibility for protecting the pub…	[Plank, Linda S.] Baylor Univ, Louise Herrington Sch Nursing Dallas, Waco, TX 76798 USA	Baylor University	WILEY-BLACKWELL	MALDEN	COMMERCE PLACE, 350 MAIN ST, MALDEN 02148, MA USA	J MIDWIFERY WOM HEAL	J. Midwifery Women Health	MAY-JUN	2011	7	Nursing	Science Citation Index Expanded (SCI-EXPANDED); Social Science Citation Index (SSCI)	Nursing	756DR	21535368				View Full Record in Web of Science
J	Glied, SA; Altman, SH	Glied, Sherry A.; Altman, Stuart H.	Beyond Antitrust: Health Care And Health Insurance Market Trends And The Future Of Competition	HEALTH AFFAIRS	Article		MEDICARE ADVANTAGE; CONSOLIDATION; REFORM	The United States relies on competition to balance costs and quality in the health care system. But concentration is increasing throughout the hospital, physician, and insurer markets. Midsize community hospitals face declining demand and growing competition from both larger hospitals and smaller freestanding diagnostic and surgical centers, leaving the midsize hospitals vulnerable to closure or …	[Glied, Sherry A.] NYU, Robert F Wagner Grad Sch Publ Serv, New York, NY 10003 USA; [Altman, Stuart H.] Brandeis Univ, Heller Sch Social Policy & Management, Natl Hlth Policy, Waltham, MA USA	New York University; Brandeis University	PROJECT HOPE	BETHESDA	7500 OLD GEORGETOWN RD, STE 600, BETHESDA, MD 20814-6133 USA	HEALTH AFFAIR	Health Aff.	SEP	2017	6	Health Care Sciences & Services; Health Policy & Services	Science Citation Index Expanded (SCI-EXPANDED); Social Science Citation Index (SSCI)	Health Care Sciences & Services	FF7RH	28874483				View Full Record in Web of Science
J	Stepurko, T; Pavlova, M; Levenets, O; Gryga, I; Groot, W	Stepurko, Tetiana; Pavlova, Milena; Levenets, Olena; Gryga, Irena; Groot, Wim	Informal patient payments in maternity hospitals in Kiev, Ukraine	INTERNATIONAL JOURNAL OF HEALTH PLANNING AND MANAGEMENT	Article	maternity care; childbirth; informal payments; health care services; Ukraine	FORMER SOVIET-UNION; HEALTH SECTOR; LOW-INCOME; CARE; SERVICES	Maternity care in Ukraine is a government priority. However, it has not undergone substantial changes since the collapse of the Soviet Union. Similar to the entire health care sector in Ukraine, maternity care suffers from inefficient funding, which results in low quality and poor access to services. The objective of this paper is to explore the practice of informal payments for maternity care in…	[Stepurko, Tetiana; Levenets, Olena; Gryga, Irena] Natl Univ Kyiv Mohyla Acad, Sch Publ Hlth, Kiev, Ukraine; [Stepurko, Tetiana; Pavlova, Milena; Groot, Wim] Maastricht Univ, Dept Hlth Serv Res, CAPHRI, Med Ctr,Fac Hlth Med & Life Sci, Maastricht, Netherlands; [Groot, Wim] Top Inst Evidence Based Educ Res TIER, Maastricht, Limburg, Netherlands	Ministry of Education & Science of Ukraine; National University of Kyiv Mohyla Academy; Maastricht University; Maastricht University Medical Centre (MUMC)	WILEY	HOBOKEN	111 RIVER ST, HOBOKEN 07030-5774, NJ USA	INT J HEALTH PLAN M	Int. J. Health Plan. Manag.	APR-JUN	2013	19	Health Policy & Services; Public, Environmental & Occupational Health	Social Science Citation Index (SSCI)	Health Care Sciences & Services; Public, Environmental & Occupational Health	157DS	23239082				View Full Record in Web of Science
J	Barber, SL; Lorenzoni, L; Ong, P	Barber, Sarah L.; Lorenzoni, Luca; Ong, Paul	Institutions for health care price setting and regulation: A comparative review of eight settings	INTERNATIONAL JOURNAL OF HEALTH PLANNING AND MANAGEMENT	Review	delivery of health care; economics; government; policy		Background Price setting and regulation serve as instruments to control volumes of services, while providing incentives for quality, coverage, and efficiency. In recognition of its complexity, many countries have established specific entities to carry out price setting and regulation. Methods The aim of the study is to investigate institutions established for health care price setting and regulat…	[Barber, Sarah L.; Ong, Paul] WHO, Ctr Hlth Dev, Kobe, Hyogo, Japan; [Lorenzoni, Luca] Org Econ Dev & Cooperat, Paris, France	World Health Organization	WILEY	HOBOKEN	111 RIVER ST, HOBOKEN 07030-5774, NJ USA	INT J HEALTH PLAN M	Int. J. Health Plan. Manag.	MAR	2020	10	Health Policy & Services; Public, Environmental & Occupational Health	Social Science Citation Index (SSCI)	Health Care Sciences & Services; Public, Environmental & Occupational Health	KU6OX	31734955	Green Published, hybrid			View Full Record in Web of Science
J	da Silva, MEM; Santos, ER; Borenstein, D	Marinho da Silva, Marcia Elizabeth; Santos, Eduardo R.; Borenstein, Denis	Implementing Regulation Policy in Brazilian Health Care Regulation Centers	MEDICAL DECISION MAKING	Article	health care; medical appointments; multiple criteria decision analysis; government regulations	WAITING-LISTS; PRIORITIZATION; SURGERY; EQUITY; TIMES; NEED	The regulation of specialist medical appointments represents one of the problematic areas of the Brazilian Public Health System. In this regulation process, 2 issues stand out: 1) which patients should have the highest attendance priority, and 2) which service suppliers can best resolve the specific health problem of a patient? Based on the consideration of the existing Brazilian context in the f…	[Santos, Eduardo R.; Borenstein, Denis] Univ Fed Rio Grande do Sul, Escola Adm, BR-90010460 Porto Alegre, RS, Brazil; [Marinho da Silva, Marcia Elizabeth] Minist Hlth, DATA SUS, Rio De Janeiro, Brazil	Universidade Federal do Rio Grande do Sul	SAGE PUBLICATIONS INC	THOUSAND OAKS	2455 TELLER RD, THOUSAND OAKS, CA 91320 USA	MED DECIS MAKING	Med. Decis. Mak.	MAY-JUN	2010	14	Health Care Sciences & Services; Health Policy & Services; Medical Informatics	Science Citation Index Expanded (SCI-EXPANDED)	Health Care Sciences & Services; Medical Informatics	599EH	20040744				View Full Record in Web of Science
J	Ensor, T	Ensor, T	Informal payments for health care in transition economies	SOCIAL SCIENCE & MEDICINE	Article	informal payments; corruption; unofficial health care markets; rent seeking	EXPERIENCE	There is considerable evidence that unofficial payments are deeply embedded in the markets for health care in transition countries. Numerous surveys indicate that these payments provide a significant but possibly distorting contribution to health care financing. Unofficial payments can be characterised into three groups: cost contributions, including supplies and salaries, misuse of market positi…	Univ York, Int Programme Ctr Hlth Econ, York YO10 5DD, N Yorkshire, England	University of York - UK	PERGAMON-ELSEVIER SCIENCE LTD	OXFORD	THE BOULEVARD, LANGFORD LANE, KIDLINGTON, OXFORD OX5 1GB, ENGLAND	SOC SCI MED	Soc. Sci. Med.	JAN	2004	10	Public, Environmental & Occupational Health; Social Sciences, Biomedical	Social Science Citation Index (SSCI)	Public, Environmental & Occupational Health; Biomedical Social Sciences	759NE	14604610				View Full Record in Web of Science
J	Boström, KB; Starzmann, K; Östberg, AL	Bengtsson Bostrom, Kristina; Starzmann, Karin; Ostberg, Anna-Lena	Primary care physicians' concerned voices on sickness certification after a period of reorganization. Focus group interviews in Sweden	SCANDINAVIAN JOURNAL OF PRIMARY HEALTH CARE	Article	Focus group interviews; physicians; primary health care; qualitative research; sick leave; sickness certification	PRIMARY-HEALTH-CARE; DIFFICULTIES; DIAGNOSES; QUALITY; LEAVE	Objective: This study explored the views of primary health care (PHC) physicians on sickness certification after reforms in 2005 prompted by the Swedish government to increase the quality and decrease the inequalities, and costs of sickness certification. Design: Qualitative design with focus group interviews. Data were analysed using qualitative content analysis. Setting: Urban and rural PHC cen…	[Bengtsson Bostrom, Kristina; Starzmann, Karin] Univ Gothenburg, Sahlgrenska Acad, Inst Med, Dept Publ Hlth & Community Med Primary Hlth Care, Gothenburg, Sweden; [Bengtsson Bostrom, Kristina; Starzmann, Karin; Ostberg, Anna-Lena] Regionhalsan R&D Ctr Skaraborg Primary Care, Stationsgatan 3, S-54130 Skovde, Sweden; [Ostberg, Anna-Lena] Univ Gothenburg, Sahlgrenska Acad, Inst Odontol, Dept Behav &…	University of Gothenburg; University of Gothenburg	TAYLOR & FRANCIS LTD	ABINGDON	2-4 PARK SQUARE, MILTON PARK, ABINGDON OR14 4RN, OXON, ENGLAND	SCAND J PRIM HEALTH	Scand. J. Prim. Health Care	APR 2	2020	10	Health Care Sciences & Services; Primary Health Care; Medicine, General & Internal	Science Citation Index Expanded (SCI-EXPANDED); Social Science Citation Index (SSCI)	Health Care Sciences & Services; General & Internal Medicine	MK8DW	32314635	Green Published, gold			View Full Record in Web of Science
J	Mesman, R; Faber, MJ; Berden, BJJM; Westert, GP	Mesman, Roos; Faber, Marjan J.; Berden, Bart J. J. M.; Westert, Gert P.	Evaluation of minimum volume standards for surgery in the Netherlands (2003-2017): A successful policy?	HEALTH POLICY	Article	Volume-outcome relationships; Quality improvement; Health care policy; Selective purchasing	PATIENT-CENTERED OUTCOMES; ABDOMINAL AORTIC-ANEURYSM; HOSPITAL PROCEDURE VOLUME; QUALITY-OF-CARE; PANCREATIC-CANCER; SURGICAL VOLUME; HEALTH-CARE; POTENTIAL BENEFITS; BREAST-CANCER; CENTRALIZATION	Purpose: To evaluate the introduction and implications of minimum volume standards for surgery in Dutch health care from 2003 to 2017 and formulate policy lessons for other countries. Setting: Dutch health care. Principal findings: Three eras were identified, representing a trust-and-control cycle in keeping with changing roles of different stakeholders in Dutch context. In the first era 'regulat…	[Mesman, Roos; Berden, Bart J. J. M.] Tilburg Univ, Tias Sch Business & Soc, Warandelaan 2,Postbus 90153, NL-5000 LE Tilburg, Netherlands; [Faber, Marjan J.; Westert, Gert P.] Radboud Univ Nijmegen, Med Ctr, Radboud Inst Hlth Sci, Sci Inst Qual Healthcare IQ Healthcare, Postbus 9101,114, NL-6500 HB Nijmegen, Netherlands; [Berden, Bart J. J. M.] Elisabeth Tweesteden Hosp, Hilvarenbeekseweg 60, NL-…	Tilburg University; Radboud University Nijmegen; Elisabeth-TweeSteden Ziekenhuis (ETZ)	ELSEVIER IRELAND LTD	CLARE	ELSEVIER HOUSE, BROOKVALE PLAZA, EAST PARK SHANNON, CO, CLARE, 00000, IRELAND	HEALTH POLICY	Health Policy	DEC	2017	11	Health Care Sciences & Services; Health Policy & Services	Science Citation Index Expanded (SCI-EXPANDED); Social Science Citation Index (SSCI)	Health Care Sciences & Services	FQ2XU	29056240				View Full Record in Web of Science
J	Jiang, QC; Jiang, Z; Zhao, M; Tao, J; Ling, CS; Cherry, N	Jiang, Qicheng; Jiang, Zhen; Zhao, Ming; Tao, Jie; Ling, Chunsun; Cherry, Nicola	Evaluation of a pilot cooperative medical scheme in rural China: impact on gender patterns of health care utilization and prescription practices	BMC PUBLIC HEALTH	Article		SYSTEM; REFORM	Background: In 2003 the Chinese government introduced voluntary cooperative medical schemes (CMS), soon to be in place throughout rural China. Families who chose to enroll do so as a single unit and nothing is known about any differential effect of these new schemes on family members. This study evaluates the impact of one pilot CMS in Anhui Province on health care use by girls aged less than 5 y…	[Cherry, Nicola] Univ Alberta, Community & Occupat Med Program, Fac Med, Edmonton, AB T6G 1K4, Canada; [Jiang, Qicheng; Jiang, Zhen; Zhao, Ming; Tao, Jie; Ling, Chunsun] Anhui Med Univ, Sch Hlth Adm, Hefei, Anhui, Peoples R China	University of Alberta; Anhui Medical University	BMC	LONDON	CAMPUS, 4 CRINAN ST, LONDON N1 9XW, ENGLAND	BMC PUBLIC HEALTH	BMC Public Health	JAN 24	2011	10	Public, Environmental & Occupational Health	Science Citation Index Expanded (SCI-EXPANDED); Social Science Citation Index (SSCI)	Public, Environmental & Occupational Health	719ZZ	21261968	Green Published, gold			View Full Record in Web of Science
J	Costello, MM	Costello, Michael M.	Government Price Regulation of Pharmaceuticals in Slovakia and the United States	CLINICAL SOCIAL WORK AND HEALTH INTERVENTION	Article	Price; Pharmaceuticals; Government; Slovakia; United States; Health Reform		Health reform is a topic of significant interest to national governments. The need to assure health care access to national populations at reasonable cost compels governments to explore various means of restraining cost increases. Government price regulation, effectiveness research and cross-border re-importation are accepted practice in Slovakia, but prohibited by statute and regulation in the U…	[Costello, Michael M.] Univ Scranton, 4th Floor McGurrin Hall, Scranton, PA 18510 USA	University of Scranton	INT SCIENTIFIC GROUP APPLIED PREVENTIVE MEDICINE I-GAP EV	WIEN	WAHRINGER STR 63, WIEN, A-1090, AUSTRIA	CLIN SOC WORK HEALTH	Clin. Soc. Work Health Interv.		2018	4	Public, Environmental & Occupational Health	Emerging Sources Citation Index (ESCI)	Public, Environmental & Occupational Health	GL4JG		Bronze			View Full Record in Web of Science
J	Dackehag, M; Ellegård, LM	Dackehag, Margareta; Ellegard, Lina Maria	Competition, Capitation, and Coding: Do Public Primary Care Providers Respond to Increased Competition?	CESIFO ECONOMIC STUDIES	Article	competition; firm behavior; government policy and regulation; publicly provided goods; health	HOSPITAL COMPETITION; MARKET; PHYSICIAN; SYSTEMS; QUALITY; PRICES	The case for competition in health-care markets rests on economic models in which providers seek to maximize profits. However, little is known regarding how public health-care providers, who might not have a profit motive, react to increased competition from private providers. This study considers the heterogeneous effects of a primary health-care reform in a Swedish region that considerably loos…	[Dackehag, Margareta; Ellegard, Lina Maria] Lund Univ, Dept Econ, Lund, Sweden	Lund University	OXFORD UNIV PRESS	OXFORD	GREAT CLARENDON ST, OXFORD OX2 6DP, ENGLAND	CESIFO ECON STUD	CESifo Econ. Stud.	DEC	2019	22	Economics	Social Science Citation Index (SSCI)	Business & Economics	KB9IN		hybrid, Green Submitted			View Full Record in Web of Science
J	Aarva, P; Ilchenko, I; Gorobets, P; Rogacheva, A	Aarva, Pauliina; Ilchenko, Irina; Gorobets, Pavel; Rogacheva, Anastasiya	Formal and informal payments in health care facilities in two Russian cities, Tyumen and Lipetsk	HEALTH POLICY AND PLANNING	Article	Russia; health care payments; health services; client views	SOVIET-UNION; SERVICE	Informal payments for health care services are common in many transition countries, including Russia. While the Russian government proclaims its policy goal of improving access to and quality of free-of-charge health services, it has approved regulations that give local authorities the right to provide services against payment. This paper reports the results of a population-based survey (n = 2001…	[Aarva, Pauliina] Univ Tampere, Sch Publ Hlth, Tampere 33014, Finland; [Ilchenko, Irina; Gorobets, Pavel] IM Sechenov Moscow Med Acad, Sch Publ Hlth & Hlth Management, Moscow, Russia; [Rogacheva, Anastasiya] Natl Publ Hlth Inst, Helsinki, Finland	Tampere University; Sechenov First Moscow State Medical University; Finland National Institute for Health & Welfare	OXFORD UNIV PRESS	OXFORD	GREAT CLARENDON ST, OXFORD OX2 6DP, ENGLAND	HEALTH POLICY PLANN	Health Policy Plan.	SEP	2009	11	Health Care Sciences & Services; Health Policy & Services	Science Citation Index Expanded (SCI-EXPANDED); Social Science Citation Index (SSCI)	Health Care Sciences & Services	483WI	19625468	Bronze			View Full Record in Web of Science
J	Aantjes, C; Quinlan, T; Bunders, J	Aantjes, Carolien; Quinlan, Tim; Bunders, Joske	Integration of community home based care programmes within national primary health care revitalisation strategies in Ethiopia, Malawi, South-Africa and Zambia: a comparative assessment	GLOBALIZATION AND HEALTH	Article	Community and home based care; Primary health care; Integration; Co-ordination; Integrated care; Chronic care	HIV/AIDS PATIENTS; CHRONIC DISEASES; LOW-INCOME; MANAGEMENT; COORDINATION; PREVENTION; RELEVANCE; SETTINGS; LESSONS; SUPPORT	Background: In 2008, the WHO facilitated the primary health care (PHC) revitalisation agenda. The purpose was to strengthen African health systems in order to address communicable and non-communicable diseases. Our aim was to assess the position of civil society-led community home based care programmes (CHBC), which serve the needs of patients with HIV, within this agenda. We examined how their r…	[Aantjes, Carolien; Quinlan, Tim; Bunders, Joske] Vrije Univ Amsterdam, Fac Earth & Life Sci, Athena Inst, NL-1081 HV Amsterdam, Netherlands; [Aantjes, Carolien] ETC Fdn, Leusden, Netherlands; [Quinlan, Tim] Univ KwaZulu Natal, Hlth Econ & HIV AIDS Res Div, Durban, South Africa	Vrije Universiteit Amsterdam; University of Kwazulu Natal	BMC	LONDON	CAMPUS, 4 CRINAN ST, LONDON N1 9XW, ENGLAND	GLOBALIZATION HEALTH	Global. Health	DEC 11	2014	15	Public, Environmental & Occupational Health	Science Citation Index Expanded (SCI-EXPANDED); Social Science Citation Index (SSCI)	Public, Environmental & Occupational Health	AY7EL	25499098	Green Published, gold			View Full Record in Web of Science
J	Wares, DF; Akhtar, M; Singh, S	Wares, DF; Akhtar, M; Singh, S	DOT for patients with limited access to health care facilities in a hill district of Eastern Nepal	INTERNATIONAL JOURNAL OF TUBERCULOSIS AND LUNG DISEASE	Article	tuberculosis; DOT; hostel care; access to health care; hill district; Nepal	TUBERCULOSIS; THAILAND	SETTING: The hill district in Nepal, where access to health care facilities is difficult. OBJECTIVE: To compare results before and after a decentralised directly observed treatment (DOT) intervention. DESIGN: Prospective study of patients registered in Dhankuta district, Nepal, 1996-1999. Patients received their intensive phase treatment under health worker supervision via one of three DOT option…	All Africa Leprosy TB & Rehabil Training Ctr, Addis Ababa, Ethiopia; World Hlth Org, Eastern Mediterranean Reg Off, Alexandria, Egypt; Britain Nepal Med Trust, Biratnagar, Nepal	World Health Organization	INT UNION AGAINST TUBERCULOSIS LUNG DISEASE (I U A T L D)	PARIS	68 BOULEVARD SAINT-MICHEL,, 75006 PARIS, FRANCE	INT J TUBERC LUNG D	Int. J. Tuberc. Lung Dis.	AUG	2001	9	Infectious Diseases; Respiratory System	Science Citation Index Expanded (SCI-EXPANDED)	Infectious Diseases; Respiratory System	458NA	11495264				View Full Record in Web of Science
J	Rao, G	Rao, Gautham	Administering Entitlement: Governance, Public Health Care, and the Early American State	LAW AND SOCIAL INQUIRY-JOURNAL OF THE AMERICAN BAR FOUNDATION	Article			This article explores the federal marine hospitals of the early republic, the first public health care system in US history. Beginning in 1798, the federal government collected twenty cents per month from mariners' wages and used this revenue to subsidize medical care for sick and disabled merchant mariners. Previous studies have traced links between marine hospitals and modern public policy. By …	New Jersey Inst Technol Rutgers Newark, Federated Dept Hist, New Brunswick, NJ USA	Rutgers State University New Brunswick	CAMBRIDGE UNIV PRESS	CAMBRIDGE	EDINBURGH BLDG, SHAFTESBURY RD, CB2 8RU CAMBRIDGE, ENGLAND	LAW SOCIAL INQUIRY	Law Soc. Inq.-J. Am. Bar Found.	SUM	2012	30	Law	Social Science Citation Index (SSCI); Arts & Humanities Citation Index (A&HCI)	Government & Law	994XC					View Full Record in Web of Science
J	Belisle-Pipon, JC; Couture, V; Roy, MC; Ganache, I; Goetghebeur, M; Cohen, IG	Belisle-Pipon, Jean-Christophe; Couture, Vincent; Roy, Marie-Christine; Ganache, Isabelle; Goetghebeur, Mireille; Cohen, I. Glenn	What Makes Artificial Intelligence Exceptional in Health Technology Assessment?	FRONTIERS IN ARTIFICIAL INTELLIGENCE	Review	artificial intelligence; exceptionalism; ethical; social and legal implications; health technology assessment; health regulation	ETHICAL CONSIDERATIONS; BIG DATA; CARE; FRAMEWORK; CHALLENGES; MEDICINE	The application of artificial intelligence (AI) may revolutionize the healthcare system, leading to enhance efficiency by automatizing routine tasks and decreasing health-related costs, broadening access to healthcare delivery, targeting more precisely patient needs, and assisting clinicians in their decision-making. For these benefits to materialize, governments and health authorities must regul…	[Belisle-Pipon, Jean-Christophe] Simon Fraser Univ, Fac Hlth Sci, Burnaby, BC, Canada; [Couture, Vincent] Laval Univ, Fac Nursing, Quebec City, PQ, Canada; [Roy, Marie-Christine] Univ Montreal, Ecole Sante Publ, Quebec City, PQ, Canada; [Ganache, Isabelle; Goetghebeur, Mireille] Inst Natl Excellence Sante & Serv Sociaux INESSS, Montreal, PQ, Canada; [Cohen, I. Glenn] Harvard Law Sch, Cambridge, M…	Simon Fraser University; Laval University; Universite de Montreal; Harvard University	FRONTIERS MEDIA SA	LAUSANNE	AVENUE DU TRIBUNAL FEDERAL 34, LAUSANNE, CH-1015, SWITZERLAND	FRONT ARTIF INTELL	Front. Artif. Intell.		2021	16	Computer Science, Artificial Intelligence; Computer Science, Information Systems	Emerging Sources Citation Index (ESCI)	Computer Science	YT9WW	34796318	gold, Green Published			View Full Record in Web of Science
J	Deroy, S; Schütze, H	Deroy, Sara; Schutze, Heike	Factors supporting retention of aboriginal health and wellbeing staff in Aboriginal health services: a comprehensive review of the literature	INTERNATIONAL JOURNAL FOR EQUITY IN HEALTH	Review	Retention; Aboriginal; Aboriginal health worker; Aboriginal health and wellbeing staff; Aboriginal health service; Health service evaluation; Primary health care	WORKERS; ALCOHOL; DRUG; INTERVENTIONS; SUPERVISION; WORKFORCE; BARRIERS; OUTCOMES; STORIES	Introduction: Aboriginal Health and Wellbeing staff are crucial for successful primary health care for Aboriginal communities. However, they are often affected by high rates of stress, burnout, and staff turn-over, which can impact primary health care delivery to Aboriginal peoples. The aim of this review was to identify organisational factors that help support the retention of Aboriginal Health …	[Deroy, Sara; Schutze, Heike] Univ Wollongong, Northfields Ave, Wollongong, NSW 2522, Australia	University of Wollongong	BMC	LONDON	CAMPUS, 4 CRINAN ST, LONDON N1 9XW, ENGLAND	INT J EQUITY HEALTH	Int. J. Equity Health	MAY 15	2019	11	Public, Environmental & Occupational Health	Social Science Citation Index (SSCI)	Public, Environmental & Occupational Health	HY4RD	31092262	Green Published, gold			View Full Record in Web of Science
J	Xu, YJ; Ma, J; Wu, N; Fan, XJ; Zhang, T; Zhou, ZL; Gao, JM; Ren, JP; Chen, G	Xu, Yongjian; Ma, Jie; Wu, Na; Fan, Xiaojing; Zhang, Tao; Zhou, Zhongliang; Gao, Jianmin; Ren, Jianping; Chen, Gang	Catastrophic health expenditure in households with chronic disease patients: A pre-post comparison of the New Health Care Reform in Shaanxi Province, China	PLOS ONE	Article		PAYMENTS; SYSTEM; POOR; ASIA	Introduction In 2009, China officially launched the New Health Care Reform (NHCR). One important purpose of the reform was to reduce financial burden of health care through health insurance expansion and health care provider regulations. This study aimed to provide evidence on the effect of the NHCR reform on catastrophic health expenditure (CHE) by comparing the occurrence and inequality of CHE …	[Xu, Yongjian; Zhou, Zhongliang; Gao, Jianmin] Xi An Jiao Tong Univ, Sch Publ Policy & Adm, Xian, Shaanxi, Peoples R China; [Ma, Jie] Xi An Jiao Tong Univ, Jinhe Ctr Econ Res, Xian, Shaanxi, Peoples R China; [Wu, Na] Xian Cent Hosp, Dept Human Resources, Xian, Shaanxi, Peoples R China; [Fan, Xiaojing] Xi An Jiao Tong Univ, Hlth Sci Ctr, Sch Publ Hlth, Xian, Shaanxi, Peoples R China; [Zhang, Tao; …	Xi'an Jiaotong University; Xi'an Jiaotong University; Xi'an Jiaotong University; Hangzhou Normal University; Monash University	PUBLIC LIBRARY SCIENCE	SAN FRANCISCO	1160 BATTERY STREET, STE 100, SAN FRANCISCO, CA 94111 USA	PLOS ONE	PLoS One	MAR 16	2018	13	Multidisciplinary Sciences	Science Citation Index Expanded (SCI-EXPANDED); Social Science Citation Index (SSCI)	Science & Technology - Other Topics	FZ6JH	29547654	gold, Green Submitted, Green Published			View Full Record in Web of Science
J	Sturmberg, JP; Martin, CM	Sturmberg, Joachimh P.; Martin, Carmel M.	Universal health care - A matter of design and agency?	JOURNAL OF EVALUATION IN CLINICAL PRACTICE	Article	complexity sciences; health policy; healthcare; patient-centred care; philosophy of medicine; public health	COMPLEX ADAPTIVE SYSTEMS; SOCIAL DETERMINANTS; LEADERSHIP; COVERAGE; THINKING	Universal health care (UHC) is primarily a financing concern, whereas primary health care (PHC) is primarily concerned with providing the right care at the right time to achieve the best possible health outcomes for individuals and communities. A recent call for contributions by the WHO emphasized that UHC can only be achieved through PHC, and that to achieve this goal will require the strengthen…	[Sturmberg, Joachimh P.] Univ Newcastle, Sch Med & Publ Hlth, Fac Hlth & Med, Callaghan, NSW, Australia; [Martin, Carmel M.] Monash Hlth Clayton, Dept Med, Nursing & Allied Hlth, Clayton, Vic, Australia	University of Newcastle	WILEY	HOBOKEN	111 RIVER ST, HOBOKEN 07030-5774, NJ USA	J EVAL CLIN PRACT	J. Eval. Clin. Pract.	OCT	2021	7	Health Care Sciences & Services; Medical Informatics; Medicine, General & Internal	Science Citation Index Expanded (SCI-EXPANDED); Social Science Citation Index (SSCI)	Health Care Sciences & Services; Medical Informatics; General & Internal Medicine	US6KQ	32267086				View Full Record in Web of Science
J	Pollock, AM; Price, D	Pollock, Allyson M.; Price, David	The final frontier: The UK's new coalition government turns the English National Health Service over to the global health care market	HEALTH SOCIOLOGY REVIEW	Article	sociology; National Health Service; health system reform; privatisation; health care markets; new public management	RISK ADJUSTMENT; CONTRACTING-OUT; NHS	The authors describe the incremental approach to the marketisation of the English National Health Service (NHS) since the introduction of an 'internal market' in 1990 until the 2010 White Paper, 'Equity and Excellence: Liberating the NHS', and the subsequent Health and Social Care Bill published in January 2011. The introduction of a competitive market for a universal, tax-financed health system …	[Pollock, Allyson M.; Price, David] Univ London, Ctr Primary Care & Publ Hlth, Blizard Inst, Barts & London Sch Med & Dent, London, England	University of London; Queen Mary University London	ROUTLEDGE JOURNALS, TAYLOR & FRANCIS LTD	ABINGDON	2-4 PARK SQUARE, MILTON PARK, ABINGDON OX14 4RN, OXON, ENGLAND	HEALTH SOCIOL REV	Health Sociol. Rev.	SEP	2011	12	Health Policy & Services; Sociology	Social Science Citation Index (SSCI)	Health Care Sciences & Services; Sociology	863ZT					View Full Record in Web of Science
J	Bevan, G; Cornwell, J	Bevan, Gwyn; Cornwell, Jocelyn	Structure and logic of regulation and governance of quality of health care: was OFSTED a model for the Commission for Health Improvement?	HEALTH ECONOMICS POLICY AND LAW	Article		MORTALITY-RATES; INSPECTIONS; ENGLAND; NHS	The Labour Government elected in 1997 faced similar problems in health care to those faced by the Conservative Government in schools in the early 1990s. And the policies developed for health care in the late 1990s echoed those that had been implemented for schools. This paper considers one of those common policies, namely the creation of new central inspectorates required to visit all organizatio…	[Bevan, Gwyn] Univ London London Sch Econ & Polit Sci, Dept Operat Res, London WC2A 2AE, England; [Cornwell, Jocelyn] Univ London London Sch Econ & Polit Sci, LSE Hlth & Social Care, London WC2A 2AE, England	University of London; London School Economics & Political Science; University of London; London School Economics & Political Science	CAMBRIDGE UNIV PRESS	CAMBRIDGE	EDINBURGH BLDG, SHAFTESBURY RD, CB2 8RU CAMBRIDGE, ENGLAND	HEALTH ECON POLICY L	Health Econ. Policy Law	OCT	2006	28	Health Policy & Services	Social Science Citation Index (SSCI)	Health Care Sciences & Services	V18XY	18634677				View Full Record in Web of Science
J	Edwin, F; Elgamal, MA; Dorra, A; Reddy, D; Entsua-Mensah, K; Adzamli, I; Yao, NA; Tettey, M; Tamatey, M; Vosloo, S; Kinsley, R	Edwin, Frank; Elgamal, Mohamed-Adel; Dorra, Abid; Reddy, Darshan; Entsua-Mensah, Kow; Adzamli, Innocent; Yao, Nana-Akyaa; Tettey, Mark; Tamatey, Martin; Vosloo, Susan; Kinsley, Rob	Challenges of Caring for Functionally Single Ventricle Patients in Africa	WORLD JOURNAL FOR PEDIATRIC AND CONGENITAL HEART SURGERY	Review	CHD; univentricular heart; congenital heart disease (CHD); functionally univentricular heart; health policy (includes government regulation); cost analysis	CONGENITAL HEART-DISEASE; CHILDREN; PREVALENCE; SURGERY; CARE	Surgical palliation has remarkably improved survival of functionally single ventricle (FSV) patients born in developed nations but such outcomes have not occurred in Africa. The poor care coverage for FSV patients in Africa exists within the larger sphere of deficient health care for children born with congenital heart defects (CHDs) in Africa generally. This review takes the position that to imp…	[Edwin, Frank; Tamatey, Martin] Univ Hlth & Allied Sci, Dept Surg, Ho, Ghana; [Edwin, Frank; Entsua-Mensah, Kow; Adzamli, Innocent; Yao, Nana-Akyaa; Tettey, Mark; Tamatey, Martin] Korle Bu Teaching Hosp, Natl Cardiothorac Ctr, POB KB 591,Kb846, Accra, Ghana; [Elgamal, Mohamed-Adel] Mansoura Univ, Childrens Hosp, Mansoura, Egypt; [Dorra, Abid] Hedi Chaker Hosp, Cardiol Dept, Sfax, Tunisia; [Reddy,…	Egyptian Knowledge Bank (EKB); Mansoura University; Universite de Sfax; Hopital Hedi Chaker; University of Kwazulu Natal; University of Ghana	SAGE PUBLICATIONS INC	THOUSAND OAKS	2455 TELLER RD, THOUSAND OAKS, CA 91320 USA	WORLD J PEDIATR CONG	World J. Pediatr. Congenit. Heart Surg.	MAY	2019	5	Cardiac & Cardiovascular Systems	Emerging Sources Citation Index (ESCI)	Cardiovascular System & Cardiology	IC0RX	31084309				View Full Record in Web of Science
J	Dunn, J; Lloyd, I; Steel, A; Adams, J; Wardle, J	Dunn, Jill; Lloyd, Iva; Steel, Amie; Adams, Jon; Wardle, Jon	Naturopathic Workforce: A Global Resource Toward the Declaration of Astana Goals-A Multimethods Study	JOURNAL OF INTEGRATIVE AND COMPLEMENTARY MEDICINE	Article	naturopathy; naturopathic medicine; traditional and complementary medicine; traditional; complementary and integrative health; regulation; education	MEDICINE; COMPLEMENTARY; AUSTRALIA; PROVIDERS	Introduction: The World Health Organization identified health to be the most important social goal and the 1978 Declaration of Alma Ata placed primary health care central to its attainment and the UN Sustainable Development Goals (SDGs) as the template. The Astana Declaration called on a change of focus in primary care, from treatment of specific diseases to the prevention and inclusion of both s…	[Dunn, Jill; Steel, Amie; Adams, Jon; Wardle, Jon] Univ Technol Sydney, Australian Res Ctr Complementary & Integrat Med AR, Sch Publ Hlth, Ultimo, Australia; [Dunn, Jill; Lloyd, Iva] World Naturopath Federat, Toronto, ON, Canada; [Lloyd, Iva] Canadian Coll Naturopath Med, Toronto, ON, Canada; [Wardle, Jon] Southern Cross Univ, Natl Ctr Naturopath Med, Lismore, Australia; [Dunn, Jill] Univ Technol…	University of Technology Sydney; Southern Cross University; University of Technology Sydney	MARY ANN LIEBERT, INC	NEW ROCHELLE	140 HUGUENOT STREET, 3RD FL, NEW ROCHELLE, NY 10801 USA	J INTEGR COMPLEMENT	J. Integr. Complement. Med.	JUL 1	2023	9	Integrative & Complementary Medicine	Science Citation Index Expanded (SCI-EXPANDED)	Integrative & Complementary Medicine	I3YX5	36944124				View Full Record in Web of Science
J	ten Hoope-Bender, P; Liljestrand, J; MacDonagh, S	ten Hoope-Bender, P.; Liljestrand, J.; MacDonagh, S.	Human resources and access to maternal health care	INTERNATIONAL JOURNAL OF GYNECOLOGY & OBSTETRICS	Article	maternal and child health; human resources for health; maternal and child mortality reduction; access to health services; health care professional		The lack of human resources is one of the main bottlenecks to achieving the Millennium Development Goals on maternal and child health. A coherent national policy, recognized across government, needs to be in place to overcome this especially in countries severely affected by HIV/AIDS. Such a policy should cover selection of pre-service students, the qualifications of trainers and training sites, …	WHO, Partnership Maternal Newborn & Chil Hlth, CH-1211 Geneva, Switzerland; Lund Univ, Malmo Univ Hosp, Dept Hlth Sci, Div Social Med & Global Hlth, S-21401 Malmo, Sweden; CAP House, Options, London, England	World Health Organization; Lund University; Skane University Hospital	WILEY	HOBOKEN	111 RIVER ST, HOBOKEN 07030-5774, NJ USA	INT J GYNECOL OBSTET	Int. J. Gynecol. Obstet.	SEP	2006	8	Obstetrics & Gynecology	Science Citation Index Expanded (SCI-EXPANDED)	Obstetrics & Gynecology	098DQ	16904675	Bronze			View Full Record in Web of Science
J	Chen, YYB; Flood, CM	Chen, Y. Y. Brandon; Flood, Colleen M.	Medical Tourism's Impact on Health Care Equity and Access in Low- and Middle-Income Countries: Making the Case for Regulation	JOURNAL OF LAW MEDICINE & ETHICS	Review		TRICKLE; POVERTY; DOCTORS; GROWTH; TRADE; INDIA; POOR	There is currently an evidentiary gap in the scholarship concerning medical tourism's impact on low- and middle-income destination countries (LMICs). This article reviews relevant evidence that exists and concludes that there are signs of correlation between medical tourism and the expansion of private, technology- intensive health care in LMICs, which has largely remained out of reach for the ma…	[Chen, Y. Y. Brandon; Flood, Colleen M.] Univ Toronto, Fac Law, Toronto, ON M5S 1A1, Canada	University of Toronto	SAGE PUBLICATIONS INC	THOUSAND OAKS	2455 TELLER RD, THOUSAND OAKS, CA 91320 USA	J LAW MED ETHICS	J. Law Med. Ethics	SPR	2013	15	Ethics; Law; Medical Ethics; Medicine, Legal	Science Citation Index Expanded (SCI-EXPANDED); Social Science Citation Index (SSCI)	Social Sciences - Other Topics; Government & Law; Medical Ethics; Legal Medicine	130IY	23581671				View Full Record in Web of Science
J	Zandam, H; Juni, MH	Zandam, Hussain; Juni, Muhamad Hanafiah	Equity analysis of health system accessibility from perspective of people with disability	INTERNATIONAL JOURNAL OF HEALTH GOVERNANCE	Article	Primary care; Patient perspectives; Emerging healthcare delivery structures; Quantitative research; Health law or regulation; Public health regulations	QUALITY-OF-LIFE; ACCESS; CARE; BARRIERS; SERVICES	Purpose Self-evaluated access and accessibility has been found to be associated with healthcare seeking and quality of life. Studies have shown that, however, a vast majority of individuals with disability living in poor countries have limited access to healthcare influenced by several barriers. The purpose of this paper is to compare the perception of general accessibility of health care service…	[Zandam, Hussain] Univ Putra Malaysia, Dept Community Hlth, Serdang, Malaysia; [Juni, Muhamad Hanafiah] Univ Putra Malaysia, Fac Med & Hlth, Dept Community Hlth, Hlth Serv Management Unit, Serdang, Malaysia	Universiti Putra Malaysia; Universiti Putra Malaysia	EMERALD GROUP PUBLISHING LTD	BINGLEY	HOWARD HOUSE, WAGON LANE, BINGLEY BD16 1WA, W YORKSHIRE, ENGLAND	INT J HEALTH GOV	Int. J. Health Gov.	NOV 21	2019	12	Health Policy & Services	Emerging Sources Citation Index (ESCI)	Health Care Sciences & Services	JF0OW					View Full Record in Web of Science
J	Kosherbayeva, L; Kalmakhanov, S; Hailey, D; Pazilov, S; Seiduanova, L; Kozhamkul, R; Jaworzynska, M; Bazhanova, AE; Juraeva, N; Jarylkasynova, G	Kosherbayeva, Lyazzat; Kalmakhanov, Sundetgali; Hailey, David; Pazilov, Sabit; Seiduanova, Laura; Kozhamkul, Rabiga; Jaworzynska, Magdalena; Bazhanova, Aliia E.; Juraeva, Nargis; Jarylkasynova, Gaukhar	Rethinking priorities in hospital management: a case from Central Asia	HEALTH POLICY AND TECHNOLOGY	Article	Strategic management; Central Asia; Hospital management; Health policy	HEALTH-CARE	Objectives: To evaluate post-Soviet aspects of hospital management in Kazakhstan, Kyrgyzstan, Tajikistan and Uzbekistan, considering indicators of health care and information on planning processes and factors that affect strategy in their hospitals. Methods: Data on indicators of health care were obtained from government agencies, the WHO and the World Bank. A survey of hospital managers in each …	[Kosherbayeva, Lyazzat; Seiduanova, Laura; Kozhamkul, Rabiga] Asfendiyarov Kazakh Natl Med Univ, Alma Ata, Kazakhstan; [Kosherbayeva, Lyazzat; Kalmakhanov, Sundetgali; Kozhamkul, Rabiga] Al Farabi Kazakh Natl Univ, Alma Ata, Kazakhstan; [Hailey, David] Univ Wollongong, Wollongong, NSW, Australia; [Pazilov, Sabit] City Clin Hosp 1, Alma Ata, Kazakhstan; [Jaworzynska, Magdalena] Marie Curie Sklodow…	Asfendiyarov Kazakh National Medical University; Al-Farabi Kazakh National University; University of Wollongong; Maria Curie-Sklodowska University; International Higher School of Medicine (IHSM); Tajik State Medical University	ELSEVIER SCI LTD	OXFORD	THE BOULEVARD, LANGFORD LANE, KIDLINGTON, OXFORD OX5 1GB, OXON, ENGLAND	HEALTH POLICY TECHN	Health Policy Technol.	SEP	2020	6	Health Policy & Services	Social Science Citation Index (SSCI)	Health Care Sciences & Services	NU4XU					View Full Record in Web of Science
J	Reul, NK; Gray, Z; Braid, BB; Leland, MA	Reul, Nicholas K.; Gray, Zachary; Braid, Barbara Burchell; Leland, Margaret A.	Tuberculosis Screening in Silica-Exposed Workers Developing a Tool for Health Care Providers	PUBLIC HEALTH REPORTS	Article	silica; tuberculosis; screening; occupational health; public policy; government regulation; OSHA; latent tuberculosis; decision aid	MYCOBACTERIUM-TUBERCULOSIS; OCCUPATIONAL-EXPOSURE; UNITED-STATES; INFECTION; DISEASES; GUIDELINES; RISK; ELIMINATION; MECHANISMS; ADULTS	Both the Occupational Safety and Health Administration and Washington State require safety and health protections for workers exposed to respirable crystalline silica, including tuberculosis (TB) screening as part of occupational medical surveillance. We describe the creation of a TB screening tool for silica-exposed workers receiving regulated medical surveillance examinations in Washington Stat…	[Reul, Nicholas K.; Gray, Zachary; Braid, Barbara Burchell] Washington State Dept Lab & Ind, Off Med Director, Olympia, WA USA; [Reul, Nicholas K.] Univ Washington, Dept Environm & Occupat Hlth Sci, Box 359739,325 Ninth Ave, Seattle, WA 98104 USA; [Reul, Nicholas K.] Univ Washington, Dept Med, Seattle, WA 98104 USA; [Leland, Margaret A.] Washington State Dept Lab & Ind, Olympia, WA USA	University of Washington; University of Washington Seattle; University of Washington; University of Washington Seattle	SAGE PUBLICATIONS INC	THOUSAND OAKS	2455 TELLER RD, THOUSAND OAKS, CA 91320 USA	PUBLIC HEALTH REP	Public Health Rep.	MAR	2022	11	Public, Environmental & Occupational Health	Science Citation Index Expanded (SCI-EXPANDED); Social Science Citation Index (SSCI)	Public, Environmental & Occupational Health	ZM2SJ	34499541	Bronze, Green Published			View Full Record in Web of Science
J	Hoque, DME; Arifeen, SE; Rahman, M; Chowdhury, EK; Haque, TM; Begum, K; Hossain, MA; Akter, T; Haque, F; Anwar, T; Billah, SM; Rahman, AE; Huque, MH; Christou, A; Baqui, AH; Bryce, J; Black, RE	Hoque, D. M. Emdadul; Arifeen, Shams E.; Rahman, Muntasirur; Chowdhury, Enayet K.; Haque, Twaha M.; Begum, Khadija; Hossain, M. Altaf; Akter, Tasnima; Haque, Fazlul; Anwar, Tariq; Billah, Sk Masum; Rahman, Ahmed Ehsanur; Huque, Md Hamidul; Christou, Aliki; Baqui, Abdullah H.; Bryce, Jennifer; Black, Robert E.	Improving and sustaining quality of child health care through IMCI training and supervision: experience from rural Bangladesh	HEALTH POLICY AND PLANNING	Article	Child health services; quality of care; quality indicators; health care; health facility survey	LOW-INCOME COUNTRIES; INTEGRATED MANAGEMENT; ILLNESS STRATEGY; FACILITIES; MORTALITY; WORKERS	Background The Integrated Management of Childhood Illness (IMCI) strategy includes guidelines for the management of sick children at first-level facilities. These guidelines intend to improve quality of care by ensuring a complete assessment of the child's health and by providing algorithms that combine presenting symptoms into a set of illness classifications for management by IMCI-trained servi…	[Hoque, D. M. Emdadul; Arifeen, Shams E.; Rahman, Muntasirur; Chowdhury, Enayet K.; Haque, Twaha M.; Begum, Khadija; Akter, Tasnima; Haque, Fazlul; Anwar, Tariq; Billah, Sk Masum; Rahman, Ahmed Ehsanur; Huque, Md Hamidul; Christou, Aliki] ICDDR B, CCAH, Dhaka 1212, Bangladesh; [Hossain, M. Altaf] Minist Hlth & Family Welf, Director Gen Hlth Serv, Dhaka, Bangladesh; [Baqui, Abdullah H.; Bryce, Jen…	International Centre for Diarrhoeal Disease Research (ICDDR); Johns Hopkins University; Johns Hopkins Bloomberg School of Public Health	OXFORD UNIV PRESS	OXFORD	GREAT CLARENDON ST, OXFORD OX2 6DP, ENGLAND	HEALTH POLICY PLANN	Health Policy Plan.	SEP	2014	10	Health Care Sciences & Services; Health Policy & Services	Science Citation Index Expanded (SCI-EXPANDED); Social Science Citation Index (SSCI)	Health Care Sciences & Services	AQ7FG	24038076	Bronze, Green Published			View Full Record in Web of Science
J	Herian, MN; Shank, NC; Abdel-Monem, TL	Herian, Mitchel N.; Shank, Nancy C.; Abdel-Monem, Tarik L.	Trust in government and support for governmental regulation: the case of electronic health records	HEALTH EXPECTATIONS	Article	electronic health records; electronic medical records; public engagement; public participation; trust in government	TREATMENT DECISION-MAKING; AMERICANS VIEWS; PATIENTS WANT; CARE; PARTICIPATION; PREFERENCES; QUESTIONNAIRE; INFORMATION; INSURANCE; IMPACT	Background This paper presents results from a public engagement effort in Nebraska, USA, which measured public opinions about governmental involvement in encouraging the use of electronic health records (EHRs). Objective We examine the role of trust in government in contributing to public support for government involvement in the development of EHR technologies. We hypothesize that trust in gover…	[Herian, Mitchel N.; Shank, Nancy C.; Abdel-Monem, Tarik L.] Univ Nebraska, Publ Policy Ctr, Lincoln, NE 68588 USA	University of Nebraska System; University of Nebraska Lincoln	WILEY	HOBOKEN	111 RIVER ST, HOBOKEN 07030-5774, NJ USA	HEALTH EXPECT	Health Expect.	DEC	2014	11	Health Care Sciences & Services; Health Policy & Services; Public, Environmental & Occupational Health	Science Citation Index Expanded (SCI-EXPANDED); Social Science Citation Index (SSCI)	Health Care Sciences & Services; Public, Environmental & Occupational Health	AS5WK	22809222	hybrid, Green Published			View Full Record in Web of Science
J	Jonsson, PM; Schmidt, I; Sparring, V; Tomson, G	Jonsson, Pia Maria; Schmidt, Ingrid; Sparring, Vibeke; Tomson, Goran	Gender equity in health care in Sweden - Minor improvements since the 1990s	HEALTH POLICY	Article	gender; equity; quality of care; medical research; Sweden	ACUTE MYOCARDIAL-INFARCTION; IN-HOSPITAL MORTALITY; CORONARY REVASCULARIZATION; PATIENT SATISFACTION; SEX-DIFFERENCES; WOMEN; CHOICE; AGE; PARTICIPATION; SURGERY	A report by the Swedish National Committee on Gender Disparities in Patient Care (1996) identified many shortcomings in the ability of the health sector to gear patient management and treatment to the specific needs of men and women. To promote gender equity in health care, the Committee presented several proposals relating to research, education, monitoring, and evaluation of health services and…	Karolinska Inst, Med Management Ctr, SE-17177 Stockholm, Sweden; Natl Board Hlth & Welf, Stockholm, Sweden	Karolinska Institutet; National Board of Health & Welfare	ELSEVIER IRELAND LTD	CLARE	ELSEVIER HOUSE, BROOKVALE PLAZA, EAST PARK SHANNON, CO, CLARE, 00000, IRELAND	HEALTH POLICY	Health Policy	JUN	2006	13	Health Care Sciences & Services; Health Policy & Services	Science Citation Index Expanded (SCI-EXPANDED); Social Science Citation Index (SSCI)	Health Care Sciences & Services	045RT	16154225				View Full Record in Web of Science
J	Gisselquist, D	Gisselquist, David	HIV INFECTIONS AS UNANTICIPATED PROBLEMS DURING MEDICAL RESEARCH IN AFRICA	ACCOUNTABILITY IN RESEARCH-POLICIES AND QUALITY ASSURANCE	Article	Africa; ethics; HIV; medical research; unanticipated problems	HUMAN-IMMUNODEFICIENCY-VIRUS; SUB-SAHARAN AFRICA; RISK-FACTORS; REPRODUCTIVE-AGE; SUGAR ESTATE; HEALTH-CARE; MALAWI MEN; WOMEN; TRANSMISSION; TRIAL	Regulations and guidelines in the United States, Canada, and the United Kingdom require institutions that manage medical research on humans anywhere in the world to protect research participants. Analyses of published data from six medical research projects in Africa funded by governments and other organizations in the above countries reveal HIV infections statistically linked to participation in…			TAYLOR & FRANCIS LTD	ABINGDON	4 PARK SQUARE, MILTON PARK, ABINGDON OX14 4RN, OXON, ENGLAND	ACCOUNT RES	Account. Res.		2009	19	Medical Ethics	Science Citation Index Expanded (SCI-EXPANDED)	Medical Ethics	599SD	20183161				View Full Record in Web of Science
J	Huuskonen, MS; Rantanen, J	Huuskonen, MS; Rantanen, J	Finnish Institute of Occupational Health (FIOH): Prevention and detection of asbestos-related diseases, 1987-2005	AMERICAN JOURNAL OF INDUSTRIAL MEDICINE	Article	asbestos exposure; asbestos-related diseases; international collaboration; Finland	LUNG-CANCER	Background Between 1987 and 1992, the Finnish Institute of Occupational Health (FIOH) initiated and implemented the Asbestos Program that aimed at reducing asbestos-related risks. It was a cooperative effort between government authorities, labor market 14 organizations, and health care and labor protection personnel. Methods During the Program and its follow-up since 1993 several preventive actio…	FIOH, FIN-00250 Helsinki, Finland; Univ Helsinki, Dept Publ Hlth, Helsinki, Finland; ICOH, Helsinki, Finland	Finnish Institute of Occupational Health; University of Helsinki	WILEY	HOBOKEN	111 RIVER ST, HOBOKEN 07030-5774, NJ USA	AM J IND MED	Am. J. Ind. Med.	MAR	2006	6	Public, Environmental & Occupational Health	Science Citation Index Expanded (SCI-EXPANDED)	Public, Environmental & Occupational Health	022RH	16470550				View Full Record in Web of Science
J	Graeve, CU; McGovern, PM; Alexander, B; Church, T; Ryan, A; Polovich, M	Graeve, Catherine Utecht; McGovern, Patricia Marie; Alexander, Bruce; Church, Timothy; Ryan, Andrew; Polovich, Martha	Occupational Exposure to Antineoplastic Agents An Analysis of Health Care Workers and Their Environments	WORKPLACE HEALTH & SAFETY	Article	occupational hazards; occupational health and safety programs; disease prevention; National Institute for Occupational Safety and Health (NIOSH); government regulation; medical surveillance/risk; occupational safety and health administration (OSHA); hazard analysis	HODGKINS-DISEASE; DRUGS; NURSES; CANCER; PRECAUTIONS; GUIDELINES; SETTINGS; LYMPHOMA; LEUKEMIA; SAFETY	Approximately 8 million health care workers are unnecessarily exposed to highly toxic drugs used to treat cancer; antineoplastic drugs can contribute to negative health effects for these workers. The drugs have been detected in the urine of workers and on the floors and counters of worksites. Safety precautions that could reduce the risk of exposure are underutilized. This cross-sectional study o…	[Graeve, Catherine Utecht; Church, Timothy] Univ Minnesota, MMC 197,420 Delaware St SE, Minneapolis, MN 55455 USA; [McGovern, Patricia Marie] Univ Minnesota, Environm & Occupat Hlth Policy, Sch Publ Hlth, Occupat & Environm Hlth Nursing Program, Minneapolis, MN USA; [Alexander, Bruce] Univ Minnesota, Sch Publ Hlth, Minneapolis, MN USA; [Ryan, Andrew] Univ Minnesota, Div Environm Hlth Sci, Minneap…	University of Minnesota System; University of Minnesota Twin Cities; University of Minnesota System; University of Minnesota Twin Cities; University of Minnesota System; University of Minnesota Twin Cities; University of Minnesota System; University of Minnesota Twin Cities; University System of Georgia; Georgia State University	SAGE PUBLICATIONS INC	THOUSAND OAKS	2455 TELLER RD, THOUSAND OAKS, CA 91320 USA	WORKPLACE HEALTH SAF	Workplace Health Saf.	JAN	2017	12	Nursing	Science Citation Index Expanded (SCI-EXPANDED); Social Science Citation Index (SSCI)	Nursing	EI9XL	27758934	Bronze			View Full Record in Web of Science
J	Dadashzadeh, S	Dadashzadeh, Sara	The Role of Patient-Centered Medical Home Recognition in Addressing Public Health Priorities	HEALTH CARE MANAGER	Article	accreditation; American Public Health Association; Patient-Centered Medical Home	SOCIAL DETERMINANTS; BOARD CERTIFICATION; CARE; DISPARITIES; SERVICES; OUTCOMES; ACCESS	American Public Health Association's (APHA's) vision for creating the healthiest nation in one generation has been driven by clear priorities to rebuild the public health infrastructure, to ensure access to care, and to reduce health disparities. The journey toward APHA's vision has required and benefited from a variety of interventions including congressional acts, government regulations, public…	[Dadashzadeh, Sara] Cent Michigan Univ, Coll Med, Mt Pleasant, MI 48859 USA	Central Michigan University	LIPPINCOTT WILLIAMS & WILKINS	PHILADELPHIA	TWO COMMERCE SQ, 2001 MARKET ST, PHILADELPHIA, PA 19103 USA	HEALTH CARE MANAG	Health Care Manag.	APR-JUN	2019	22	Health Policy & Services	Emerging Sources Citation Index (ESCI)	Health Care Sciences & Services	HX3AU	30920989				View Full Record in Web of Science
J	Velianoff, GD	Velianoff, GD	Overcrowding and diversion in the emergency department - The health care safety net unravels	NURSING CLINICS OF NORTH AMERICA	Article			Emergency department overcrowding and diversion of patients are serious problems that are symptomatic of larger health care system issues. Downsizing, government regulations, managed care, increased numbers of uninsured, and reimbursement decreases are issues that have created the overcrowding and diversion issues. The Emergency Medical Treatment and Active Labor Act (EMTALA), poor operations and…	Emergency Nurses Assoc, Des Plaines, IL 60016 USA		W B SAUNDERS CO	PHILADELPHIA	INDEPENDENCE SQUARE WEST CURTIS CENTER, STE 300, PHILADELPHIA, PA 19106-3399 USA	NURS CLIN N AM	Nurs. Clin. North Am.	MAR	2002	9	Nursing	Social Science Citation Index (SSCI)	Nursing	523CF	11818261				View Full Record in Web of Science
J	Badlani, N; Boden, S; Phillips, F	Badlani, Neil; Boden, Scott; Phillips, Frank	Orthopedic Specialty Hospitals: Centers of Excellence or Greed Machines?	ORTHOPEDICS	Article		OWNERSHIP	Orthopedic specialty hospitals have recently been the subject of debate. They are patient-centered, physician-friendly health care alternatives that take advantage of the economic efficiencies of specialization. Medically, they provide a higher quality of care and increase patient and physician satisfaction. Economically, they are more efficient and profitable than general hospitals. They also po…	[Badlani, Neil; Phillips, Frank] Rush Univ, Med Ctr, Dept Orthopaed Surg, Chicago, IL 60612 USA; [Boden, Scott] Emory Univ, Dept Orthopaed Surg, Atlanta, GA 30322 USA	Rush University; Emory University	SLACK INC	THOROFARE	6900 GROVE RD, THOROFARE, NJ 08086 USA	ORTHOPEDICS	Orthopedics	MAR	2012	6	Orthopedics	Science Citation Index Expanded (SCI-EXPANDED); Social Science Citation Index (SSCI)	Orthopedics	908PE	22385456				View Full Record in Web of Science
J	Buck, ID	Buck, Isaac D.	Furthering the Fiduciary Metaphor: The Duty of Providers to the Payers of Medicare	CALIFORNIA LAW REVIEW	Article		HEALTH-CARE; COST; REFORM; CONSUMERS; AUTONOMY; TRUST; LIFE; LAW	Five years and two near-death experiences later, the Patient Protection and Affordable Care Act of 2010 (ACA) has restructured the delivery of American health care. It has provided coverage to millions of Americans who previously lacked it, outlawed discrimination in the insurance marketplace, and armed patients with consumer-based tools to streamline their care. The ACA has had a positive impact…	[Buck, Isaac D.] Univ Tennessee, Coll Law, Knoxville, TN 37996 USA; [Buck, Isaac D.] Univ Penn, Sch Law, Philadelphia, PA 19104 USA; [Buck, Isaac D.] Univ Penn, Bioeth, Philadelphia, PA 19104 USA	University of Tennessee System; University of Tennessee Knoxville; University of Pennsylvania; University of Pennsylvania	UNIV CALIFORNIA BERKELEY SCH LAW	BERKELEY	BOAT HALL, 588 SIMON HALL, BERKELEY, CA 94720-7200 USA	CALIF LAW REV	Calif. Law Rev.	OCT	2016	52	Law	Social Science Citation Index (SSCI)	Government & Law	EI9CB					View Full Record in Web of Science
J	Yu, XA; Li, C; Shi, YH; Yu, M	Yu, Xuan; Li, Cheng; Shi, Yuhua; Yu, Min	Pharmaceutical supply chain in China: Current issues and implications for health system reform	HEALTH POLICY	Review	Health care reform; Pharmaceutical market; China	PRICE CONTROL; POLICY; PHARMACOECONOMICS	Objective: This article discusses the performance and distortions of pharmaceutical market in China and provides some reflections and policy implications for currently implemented reform. Methods: This study is based on literature review and publicly available data by searching electronic databases and official web pages of the Chinese government on the Internet. Results: China's economic transit…	[Yu, Xuan; Li, Cheng; Yu, Min] Fourth Mil Med Univ, Dept Hlth Serv, Xian 710032, Peoples R China; [Yu, Xuan; Shi, Yuhua] Australian Natl Univ, Australian Ctr Econ Res Hlth, Canberra, ACT, Australia	Air Force Military Medical University; Australian National University	ELSEVIER IRELAND LTD	CLARE	ELSEVIER HOUSE, BROOKVALE PLAZA, EAST PARK SHANNON, CO, CLARE, 00000, IRELAND	HEALTH POLICY	Health Policy	SEP	2010	8	Health Care Sciences & Services; Health Policy & Services	Science Citation Index Expanded (SCI-EXPANDED); Social Science Citation Index (SSCI)	Health Care Sciences & Services	639RQ	20307912				View Full Record in Web of Science
J	Sekhri, N; Savedoff, W	Sekhri, N; Savedoff, W	Private health insurance: implications for developing countries	BULLETIN OF THE WORLD HEALTH ORGANIZATION	Article	insurance; health/organization and administration/trends; private sector; public sector; health expenditures; health policy; public policy; economic development; developed countries; developing countries (source: MeSH, NLM)	WELFARE-STATE; SWEDEN	Private health insurance is playing an increasing role in both high- and low-income countries, yet is poorly understood by researchers and policy-makers. This paper shows that the distinction between private and public health insurance is often exaggerated since well regulated private insurance markets share many features with public insurance systems. It notes that private health insurance prece…	WHO, CH-1211 Geneva 27, Switzerland; Social Insight, Portland, ME USA	World Health Organization	WORLD HEALTH ORGANIZATION	GENEVA 27	MARKETING AND DISSEMINATION, CH-1211 GENEVA 27, SWITZERLAND	B WORLD HEALTH ORGAN	Bull. World Health Organ.	FEB	2005	8	Public, Environmental & Occupational Health	Science Citation Index Expanded (SCI-EXPANDED); Social Science Citation Index (SSCI)	Public, Environmental & Occupational Health	897ID	15744405				View Full Record in Web of Science
J	August, F; Nyamhanga, T; Kakoko, D; Nathanaeli, S; Frumence, G	August, Francis; Nyamhanga, Tumaini; Kakoko, Deodatus; Nathanaeli, Sirili; Frumence, Gasto	Perceptions and Experiences of Health Care Workers on Accountability Mechanisms for Enhancing Quality Improvement in the Delivery of Maternal Newborns and Child Health Services in Mkuranga, Tanzania	FRONTIERS IN GLOBAL WOMENS HEALTH	Article	accountability mechanisms; maternal health; perceptions; experiences; health care workers	MORTALITY; DEATH	BackgroundMaternal mortality estimates globally show that by 2017 there were still 211 deaths per 100,000 live births; more strikingly, 99% of them happen in low and middle-income countries, including Tanzania. There has been insufficient progress in improving maternal and newborn health despite the efforts to strengthen the health systems, to improve the quality of maternal health in terms of tr…	[August, Francis; Nyamhanga, Tumaini; Nathanaeli, Sirili; Frumence, Gasto] Muhimbili Univ Hlth & Allied Sci, Sch Publ Hlth & Social Sci, Dept Dev Studies, Dar Es Salaam, Tanzania; [Kakoko, Deodatus] Muhimbili Univ Hlth & Allied Sci, Sch Publ Hlth & Social Sci, Dept Behav Sci, Dar Es Salaam, Tanzania	Muhimbili University of Health & Allied Sciences; Muhimbili University of Health & Allied Sciences	FRONTIERS MEDIA SA	LAUSANNE	AVENUE DU TRIBUNAL FEDERAL 34, LAUSANNE, CH-1015, SWITZERLAND	FRONT GLOB WOMEN HLT	Front. Glob. Women. Health	JUN 30	2022	14	Public, Environmental & Occupational Health; Obstetrics & Gynecology; Women's Studies	Emerging Sources Citation Index (ESCI)	Public, Environmental & Occupational Health; Obstetrics & Gynecology; Women's Studies	L2TP2	35846559	Green Published, gold			View Full Record in Web of Science
J	Manchikanti, L; Parr, AT; Singh, V; Fellows, B	Manchikanti, Laxmaiah; Parr, Allan T.; Singh, Vijay; Fellows, Bert	Ambulatory Surgery Centers and Interventional Techniques: A Look at Long-Term Survival	PAIN PHYSICIAN	Review	Outpatient prospective payment system; ambulatory surgery center payment system; Government Accountability Office; Medicare Modernization and Improvement Act; interventional techniques	CHRONIC LOW-BACK; INTERLAMINAR EPIDURAL INJECTIONS; CLINICAL-PRACTICE GUIDELINES; ACTIVE CONTROLLED-TRIAL; MANAGING CHRONIC PAIN; MEDIAL BRANCH BLOCKS; DOUBLE-BLIND; HEALTH-CARE; DISC HERNIATION; MEDICARE POPULATION	With health care expenditures skyrocketing, coupled with pervasive quality deficits, pressures to provide better and more proficient care continue to shape the landscape of the U.S. health care system. Payers, both federal and private, have laid out several initiatives designed to curtail costs, including value-based reimbursement programs, cost-shifting expenses to the consumer, reducing reimbur…	[Manchikanti, Laxmaiah; Fellows, Bert] Pain Management Ctr Paducah, Paducah, KY USA; [Parr, Allan T.] Premier Pain Ctr, Covington, LA USA; [Singh, Vijay] Pain Diagnost Associates, Niagara, WI USA	Pain Management Center of Paducah	AM SOC INTERVENTIONAL PAIN PHYSICIANS	PADUCAH	81 LAKEVIEW DR, PADUCAH, KY 42001 USA	PAIN PHYSICIAN	Pain Physician	MAR-APR	2011	38	Anesthesiology; Clinical Neurology	Science Citation Index Expanded (SCI-EXPANDED)	Anesthesiology; Neurosciences & Neurology	857IV	21412380				View Full Record in Web of Science
J	Bisceglia, M; Cellini, R; Grilli, L	Bisceglia, Michele; Cellini, Roberto; Grilli, Luca	Regional regulators in health care service under quality competition: A game theoretical model	HEALTH ECONOMICS	Article	diagnosis-related group; health care services; quality competition; two-stage noncooperative game	PATIENT MOBILITY; HOSPITAL SECTOR; REIMBURSEMENT; PRICES; TECHNOLOGIES; INVESTMENTS; COUNTRIES; ADOPTION; DIFFER; SYSTEM	In several countries, health care services are provided by public and/or private subjects, and they are reimbursed by the government, on the basis of regulated prices (in most countries, diagnosis-related group). Providers take prices as given and compete on quality to attract patients. In some countries, regulated prices differ across regions. This paper focuses on the interdependence between re…	[Bisceglia, Michele] Univ Bergamo, Dipartimento Sci Aziendali Econ & Metodi Quantita, Bergamo, Italy; [Cellini, Roberto] Univ Catania, Dipartimento Econ & Impresa, Corso Italia 55, I-95129 Catania, Italy; [Grilli, Luca] Univ Foggia, Dipartimento Econ, Foggia, Italy	University of Bergamo; University of Catania; University of Foggia	WILEY	HOBOKEN	111 RIVER ST, HOBOKEN 07030-5774, NJ USA	HEALTH ECON	Health Econ.	NOV	2018	22	Economics; Health Care Sciences & Services; Health Policy & Services	Science Citation Index Expanded (SCI-EXPANDED); Social Science Citation Index (SSCI)	Business & Economics; Health Care Sciences & Services	GV7QD	30044027	Green Submitted			View Full Record in Web of Science
J	Nguyen, VB; Rees, CE; Ottrey, E; Davis, C; Pope, K; Lee, S; Waller, S; Palermo, C	Nguyen, Van N. B.; Rees, Charlotte E.; Ottrey, Ella; Davis, Corinne; Pope, Kirsty; Lee, Sarah; Waller, Susan; Palermo, Claire	What Really Matters for Supervision Training Workshops? A Realist Evaluation	ACADEMIC MEDICINE	Article		FACULTY-DEVELOPMENT; CLINICAL SUPERVISION; MECHANISMS; EDUCATORS; PROGRAM	Purpose Supervision training supports health care supervisors to perform their essential functions. Realist evaluations are increasingly popular for evaluating complex educational interventions, but no such evaluations exist appraising supervision workshops. Building on an earlier realist synthesis of supervision training, the authors evaluated whether supervision workshops work, for whom and und…	[Nguyen, Van N. B.] Monash Univ, Monash Nursing & Midwifery, Fac Med Nursing & Hlth Sci, Clayton, Vic, Australia; [Rees, Charlotte E.] Univ Newcastle, Sch Hlth Sci, Coll Hlth Med & Wellbeing, Callaghan, NSW, Australia; [Rees, Charlotte E.; Ottrey, Ella; Lee, Sarah; Palermo, Claire] Monash Univ, Monash Ctr Scholarship Hlth Educ, Fac Med Nursing & Hlth Sci, Clayton, Vic, Australia; [Davis, Corinne]…	Monash University; University of Newcastle; Monash University; Monash University; Monash University; Monash University; United Arab Emirates University; Monash University	LIPPINCOTT WILLIAMS & WILKINS	PHILADELPHIA	TWO COMMERCE SQ, 2001 MARKET ST, PHILADELPHIA, PA 19103 USA	ACAD MED	Acad. Med.	AUG	2022	10	Education, Scientific Disciplines; Health Care Sciences & Services	Science Citation Index Expanded (SCI-EXPANDED)	Education & Educational Research; Health Care Sciences & Services	3L3LG	35385398	Green Published, hybrid			View Full Record in Web of Science
J	Noguchi, H	Noguchi, Haruko	How does the Price Regulation Policy Impact on Patient-Nurse Ratios and the Length of Hospital Stays in Japanese Hospitals?	ASIAN ECONOMIC POLICY REVIEW	Review	fee-for-service (FFS) system; kernel propensity score matching difference-in-difference estimation; length of hospital stay; natural experiment; patient-nurse ratio; price regulation	UNIVERSAL HEALTH-CARE; DEMAND; SYSTEM; COST	This study examines how the 2000 and 2006 revisions of the fee-for-service system have affected patient-nurse ratios and the average length of hospital stays in Japan. The empirical results show that hospitals are quite responsive to changes in price policy. The fee revisions have certainly achieved the policy objectives of reducing patient-nurse ratios and the length of hospital stays. As a resu…	[Noguchi, Haruko] Waseda Univ, Tokyo 1698050, Japan	Waseda University	WILEY	HOBOKEN	111 RIVER ST, HOBOKEN 07030-5774, NJ USA	ASIAN ECON POLICY R	Asian Econ. Policy. Rev.	JUL	2015	23	Economics	Social Science Citation Index (SSCI)	Business & Economics	CM2LX					View Full Record in Web of Science
J	El-Jardali, F; Fadlallah, R	El-Jardali, Fadi; Fadlallah, Racha	A review of national policies and strategies to improve quality of health care and patient safety: a case study from Lebanon and Jordan	BMC HEALTH SERVICES RESEARCH	Review	Quality improvement; Patient safety; National quality policy; Accreditation; Health system	HOSPITAL ACCREDITATION; EUROPEAN HOSPITALS; INCOME COUNTRIES; OF-CARE; SYSTEM; IMPACT; NURSES; INDICATORS; PROJECT; UNION	Background: Improving quality of care and patient safety practices can strengthen health care delivery systems, improve health sector performance, and accelerate attainment of health-related Sustainability Development Goals. Although quality improvement is now prominent on the health policy agendas of governments in low-and middle-income countries (LMICs), including countries of the Eastern Medit…	[El-Jardali, Fadi; Fadlallah, Racha] Amer Univ Beirut, Dept Hlth Management & Policy, Fac Hlth Sci, Beirut 11072020, Lebanon; [El-Jardali, Fadi; Fadlallah, Racha] Amer Univ Beirut, Ctr Systemat Review Hlth Policy & Syst Res SPARK, Beirut, Lebanon; [El-Jardali, Fadi] McMaster Univ, Dept Clin Epidemiol & Biostat, Hamilton, ON, Canada	American University of Beirut; American University of Beirut; McMaster University	BIOMED CENTRAL LTD	LONDON	236 GRAYS INN RD, FLOOR 6, LONDON WC1X 8HL, ENGLAND	BMC HEALTH SERV RES	BMC Health Serv. Res.	AUG 16	2017	13	Health Care Sciences & Services	Science Citation Index Expanded (SCI-EXPANDED); Social Science Citation Index (SSCI)	Health Care Sciences & Services	FD9EM	28814341	gold, Green Published			View Full Record in Web of Science
J	Fernando, R; Leticia, AB; Antonio, JT	Fernando, Ruiz; Leticia, Avila-Burgos; Antonio, Trujillo J.	How does managed competition affect hospital prices in a social health insurance system? The Colombian case	HEALTH POLICY AND PLANNING	Article	Managed competition; regulation of health markets; social insurance; health care prices; health care systems; Colombia	BARGAINING POWER; LATIN-AMERICA; CARE; REFORM; NETHERLANDS; LESSONS; COSTS	This paper studies the effect on hospital service prices of a health system reform that allows managed selective contracting and regulation as a means for efficiency and price competition. Cross-sectional data about prices and market structure were analysed from a pool of 20 markets which includes 15 million Colombians. A multilevel regression method comparing three different market settings was …	[Fernando, Ruiz] Ctr Tratamiento & Invest Canc Luis Carlos Sarmien, Carrera 13 26a,47 Floor 27th, Bogota, Colombia; [Leticia, Avila-Burgos] Inst Nacl Salud Publ Mexico, CISS, Univ 655 Colonia Santa Maria Ahuacatitlan, Cuernavaca 62100, Morelos, Mexico; [Antonio, Trujillo J.] Johns Hopkins Bloomberg Sch Publ Hlth, Dept Int Hlth, 615 N Wolfe St, Baltimore, MD 21205 USA	Instituto Nacional de Salud Publica; Johns Hopkins University; Johns Hopkins Bloomberg School of Public Health	OXFORD UNIV PRESS	OXFORD	GREAT CLARENDON ST, OXFORD OX2 6DP, ENGLAND	HEALTH POLICY PLANN	Health Policy Plan.	NOV	2018	10	Health Care Sciences & Services; Health Policy & Services	Science Citation Index Expanded (SCI-EXPANDED); Social Science Citation Index (SSCI)	Health Care Sciences & Services	HI8LC	30462221				View Full Record in Web of Science
J	Penchaszadeh, VB	Penchaszadeh, V. B.	Argentina: Public Health Genomics	PUBLIC HEALTH GENOMICS	Article	Argentina; Clinical genetics services; Public health genetics and genomics; Public policies in genetics; Research in genetics and genomics	CYSTIC-FIBROSIS PATIENTS; GENETIC SERVICES; LATIN-AMERICA; POLYMORPHISM; POPULATIONS; MUTATIONS; FREQUENCY; DISEASE; CANCER	Argentina's population numbers about 40 million, with main genetic contributions from Europeans, Amerindians and, to a much lower extent, West Africans. There is a traditional health care system publicly funded coexisting with a social security system and a for-profit private sector. Clinical genetic services include about 40 units in public hospitals dealing mainly with pediatric genetics. The m…	[Penchaszadeh, V. B.] Columbia Univ, Mailman Sch Publ Hlth, New York, NY USA	Columbia University	KARGER	BASEL	ALLSCHWILERSTRASSE 10, CH-4009 BASEL, SWITZERLAND	PUBLIC HEALTH GENOM	Pub. Health Genomics		2009	7	Genetics & Heredity; Public, Environmental & Occupational Health	Science Citation Index Expanded (SCI-EXPANDED); Social Science Citation Index (SSCI)	Genetics & Heredity; Public, Environmental & Occupational Health	400ZW	19023189				View Full Record in Web of Science
J	Haig, AJ	Haig, Andrew J.	Controlling the Midfield: Treating Patients With Chronic Pain Using Alternative Payment Models	PM&R	Article		LOW-BACK-PAIN; SPINE TEAM ASSESSMENT; INITIAL MANAGEMENT; SURGERY; CONSULTATION; DISABILITY; DECISIONS; RATES; NEEDS	The entire American health care system is turning upside down, except for the parts that aren't-yet. For physiatrists who manage pain problems, the future is complex. The usual challenge of treating these devastating and costly problems that cannot be measured physiologically is compounded by the requirement to do so in a health care system that doesn't know what it wants to be yet. Payment, regu…	[Haig, Andrew J.] Univ Michigan, Dept Phys Med & Rehabil, Ann Arbor, MI 48103 USA; [Haig, Andrew J.] Univ Michigan Hlth Syst, E Hlth Ctr, Ann Arbor, MI USA	University of Michigan System; University of Michigan; University of Michigan System; University of Michigan	ELSEVIER SCIENCE INC	NEW YORK	360 PARK AVE SOUTH, NEW YORK, NY 10010-1710 USA	PM&R	PM&R	NOV	2015	9	Rehabilitation; Sport Sciences	Science Citation Index Expanded (SCI-EXPANDED)	Rehabilitation; Sport Sciences	CW5ZC	26568504	Green Submitted			View Full Record in Web of Science
J	Hammer, PJ; Sage, WM	Hammer, PJ; Sage, WM	Critical issues in hospital antitrust law	HEALTH AFFAIRS	Article		NONPROFIT HOSPITALS; HEALTH-CARE; COMPETITION	Antitrust litigation involving hospitals is common. This paper describes recent developments and underlying issues in antitrust law with respect to hospital-hospital relations, hospital-physician relations, and hospital-payer relations. A key unanswered question in each of these areas is how government regulation and public purchasing affect competitive markets for hospital services.	Wayne State Univ, Sch Law, Detroit, MI 48202 USA; Columbia Univ, Sch Law, New York, NY 10027 USA	Wayne State University; Columbia University	PROJECT HOPE	BETHESDA	7500 OLD GEORGETOWN RD, STE 600, BETHESDA, MD 20814-6133 USA	HEALTH AFFAIR	Health Aff.	NOV-DEC	2003	13	Health Care Sciences & Services; Health Policy & Services	Science Citation Index Expanded (SCI-EXPANDED); Social Science Citation Index (SSCI)	Health Care Sciences & Services	744LN	14649435				View Full Record in Web of Science
J	Roy, J; Levy, DR; Senathirajah, Y	Roy, Joy; Levy, Deborah R.; Senathirajah, Yalini	Defining Telehealth for Research, Implementation, and Equity	JOURNAL OF MEDICAL INTERNET RESEARCH	Article	telehealth; telemedicine; standards; health equity; public health; digital health; delivery of health care	UNITED-STATES; TELEMEDICINE; LANGUAGE; ACCESS; HEALTH; TRENDS	When the COVID-19 pandemic spurred a disruption in health care delivery, the role of telehealth shifted from an option to a near necessity to maintain access when in-person care was deemed too risky. Each state and many organizations developed temporary telehealth policies for the COVID-19 emergency, each policy with its own definitions, coverage, government cases, and regulations. As pandemic-er…	[Roy, Joy; Senathirajah, Yalini] Univ Pittsburgh, Sch Med, Dept Biomed Informat, 5607 Baum Blvd,Suite 500, Pittsburgh, PA 15206 USA; [Levy, Deborah R.] Oregon Hlth & Sci Univ, Dept Med Informat & Clin Epidemiol, Portland, OR USA	Pennsylvania Commonwealth System of Higher Education (PCSHE); University of Pittsburgh; Oregon Health & Science University	JMIR PUBLICATIONS, INC	TORONTO	130 QUEENS QUAY E, STE 1102, TORONTO, ON M5A 0P6, CANADA	J MED INTERNET RES	J. Med. Internet Res.	APR 13	2022	6	Health Care Sciences & Services; Medical Informatics	Science Citation Index Expanded (SCI-EXPANDED)	Health Care Sciences & Services; Medical Informatics	1N5AM	35416778	gold, Green Published			View Full Record in Web of Science
J	Skinner, D	Skinner, Daniel	Defining Medical Necessity under the Patient Protection and Affordable Care Act	PUBLIC ADMINISTRATION REVIEW	Article		HEALTH-CARE; GAY; EDUCATION	While the Patient Protection and Affordable Care Act (ACA) of 2010 promises to expand care to millions of Americans, how the bill will determine the meaning of medical necessity-the concept that continues to serve as the key means for regulating the utilization of health care services-remains an open question. Instead of detailing what is and is not considered medically necessary, the ACA charges…	Capital Univ, Columbus, OH USA	Capital University	WILEY-BLACKWELL	HOBOKEN	111 RIVER ST, HOBOKEN 07030-5774, NJ USA	PUBLIC ADMIN REV	Public Adm. Rev.	SEP	2013	11	Public Administration	Social Science Citation Index (SSCI)	Public Administration	217VY					View Full Record in Web of Science
J	Tomkow, LJ; Kang, CP; Farrington, R; Wiggans, RE; Wilson, RJ; Pushkar, P; Tickell-Painter, MC; Lee, AR; Whitehouse, ER; Mahmood, NG; Lawton, K; Lee, EC	Tomkow, Louise J.; Kang, Cara Pippa; Farrington, Rebecca; Wiggans, Ruth E.; Wilson, Rebecca J.; Pushkar, Piyush; Tickell-Painter, Maya C.; Lee, Alice R.; Whitehouse, Emily R.; Mahmood, Nadia G.; Lawton, Katie; Lee, Ellen C.	Healthcare access for asylum seekers and refugees in England: a mixed methods study exploring service users' and health care professionals' awareness	EUROPEAN JOURNAL OF PUBLIC HEALTH	Article		EXPERIENCES; IMPACT	Background: With the aim of decreasing immigration, the British government extended charging for healthcare in England for certain migrants in 2017. There is concern these policies amplify the barriers to healthcare already faced by asylum seekers and refugees (ASRs). Awareness has been shown to be fundamental to access. This article jointly explores (i) health care professionals' (HCPs) awarenes…	[Tomkow, Louise J.] Univ Manchester, Sch Arts Languages & Culture, Humanitarianism & Conflict Response Inst, Ellen Wilkinson Bldg,Oxford Rd, Manchester M15 6JA, Lancs, England; [Kang, Cara Pippa; Farrington, Rebecca] Univ Manchester, Fac Biol Med & Hlth, Manchester, Lancs, England; [Wiggans, Ruth E.; Lawton, Katie] Manchester Fdn Trust, Wythenshawe Hosp, Manchester, Lancs, England; [Wilson, Rebec…	University of Manchester; University of Manchester; Wythenshawe Hospital NHS Foundation Trust; Wythenshawe Hospital; Royal Manchester Children's Hospital; University of Manchester; University of Manchester; University of Sheffield	OXFORD UNIV PRESS	OXFORD	GREAT CLARENDON ST, OXFORD OX2 6DP, ENGLAND	EUR J PUBLIC HEALTH	Eur. J. Public Health	JUN	2020	7	Public, Environmental & Occupational Health	Science Citation Index Expanded (SCI-EXPANDED); Social Science Citation Index (SSCI)	Public, Environmental & Occupational Health	MD9EF	31642914	Bronze			View Full Record in Web of Science
J	Kulich, R; Loeser, JD	Kulich, Ronald; Loeser, John D.	The Business of Pain Medicine: The Present Mirrors Antiquity	PAIN MEDICINE	Article	Pain Medicine; Ethics; Historical; Public Policy; Liability	COST-EFFECTIVENESS	The practice of pain medicine is often considered a fledgling field, as are the economic, business, and related ethical issues associated with providing these services. This article first traces the history of pain care and its relationships to industry and business, as well as the impact of government regulations over the ages. The authors challenge the view that the commonly discussed health ca…	[Kulich, Ronald] Tufts Sch Med, Craniofacial Pain & Headache Ctr, Boston, MA USA; [Kulich, Ronald] Harvard Univ, Massachusetts Gen Hosp, Sch Med, Ctr Pain Med, Boston, MA USA; [Loeser, John D.] Univ Washington, Dept Neurol Surg, Seattle, WA 98195 USA; [Loeser, John D.] Univ Washington, Dept Anesthesiol & Pain Med, Seattle, WA 98195 USA	Harvard University; Massachusetts General Hospital; Harvard Medical School; University of Washington; University of Washington Seattle; University of Washington; University of Washington Seattle	OXFORD UNIV PRESS	OXFORD	GREAT CLARENDON ST, OXFORD OX2 6DP, ENGLAND	PAIN MED	Pain Med.		2011	13	Anesthesiology; Medicine, General & Internal	Science Citation Index Expanded (SCI-EXPANDED); Social Science Citation Index (SSCI)	Anesthesiology; General & Internal Medicine	791WA	21699650				View Full Record in Web of Science
J	Zhao, LP; Yu, GP; Liu, H; Ma, XM; Wang, J; Kong, GL; Li, Y; Ma, W; Cui, Y; Xu, B; Yu, N; Bao, XY; Guo, Y; Wang, F; Zhang, J; Li, Y; Xie, XQ; Jiang, BG; Ke, Y	Zhao, Lue-Ping; Yu, Guo-Pei; Liu, Hui; Ma, Xie-Min; Wang, Jing; Kong, Gui-Lan; Li, Yi; Ma, Wen; Cui, Yong; Xu, Beibei; Yu, Na; Bao, Xiao-Yuan; Guo, Yu; Wang, Fei; Zhang, Jun; Li, Yan; Xie, Xue-Qin; Jiang, Bao-Guo; Ke, Yang	Control Costs, Enhance Quality, and Increase Revenue in Three Top General Public Hospitals in Beijing, China	PLOS ONE	Article		HEALTH-CARE	Background: With market-oriented economic and health-care reform, public hospitals in China have received unprecedented pressures from governmental regulations, public opinions, and financial demands. To adapt the changing environment and keep pace of modernizing healthcare delivery system, public hospitals in China are expanding clinical services and improving delivery efficiency, while controll…	[Zhao, Lue-Ping; Yu, Guo-Pei; Liu, Hui; Wang, Jing; Kong, Gui-Lan; Li, Yi; Cui, Yong; Xu, Beibei; Yu, Na; Bao, Xiao-Yuan; Guo, Yu; Wang, Fei] Peking Univ, Peking Univ Med Informat Ctr, Beijing 100871, Peoples R China; [Zhao, Lue-Ping] Fred Hutchinson Canc Res Ctr, Seattle, WA 98104 USA; [Yu, Guo-Pei] New York Med Coll, Valhalla, NY 10595 USA; [Ma, Xie-Min; Ma, Wen] Peking Univ, Peking Univ Hlth S…	Peking University; Fred Hutchinson Cancer Center; New York Medical College; Peking University; Peking University; Peking University; Peking University	PUBLIC LIBRARY SCIENCE	SAN FRANCISCO	1160 BATTERY STREET, STE 100, SAN FRANCISCO, CA 94111 USA	PLOS ONE	PLoS One	AUG 16	2013	7	Multidisciplinary Sciences	Science Citation Index Expanded (SCI-EXPANDED)	Science & Technology - Other Topics	207BA	23977243	Green Published, Green Submitted, gold			View Full Record in Web of Science
J	Awodele, O; Agbaje, EO; Ogunkeye, FA; Kolapo, AG; Awodele, DF	Awodele, O.; Agbaje, E. O.; Ogunkeye, F. A.; Kolapo, A. G.; Awodele, D. F.	Towards integrating traditional medicine (TM) into National Health Care Scheme (NHCS): Assessment of TM practitioners' disposition in Lagos, Nigeria	JOURNAL OF HERBAL MEDICINE	Article	Traditional medicine practitioners; Nigeria; National Health Care Scheme; Herbal medicine; Herbal Pharmacovigilance; Policy		The WHO has proposed the organisation and training of practitioners of TM for PHC (primary health care) services to enable the use of traditional systems of medicine with appropriate regulations based on national health systems. Thus, the traditional medicine practitioners (TMPs) are presently employing a series of strategies to ensure integration of their practices into the National Health Care …	[Awodele, O.; Agbaje, E. O.] Univ Lagos, Coll Med, Dept Pharmacol, PMB, Lagos 12003, Nigeria; [Ogunkeye, F. A.; Kolapo, A. G.] Univ Lagos, Teaching Hosp, Sch Hlth Informat Management, Lagos 12003, Nigeria; [Awodele, D. F.] Univ Lagos, Coll Med, Dept Nursing, PMB, Lagos 12003, Nigeria	University of Lagos; University of Lagos; University of Lagos	ELSEVIER GMBH, URBAN & FISCHER VERLAG	JENA	OFFICE JENA, P O BOX 100537, 07705 JENA, GERMANY	J HERB MED	J. Herb. Med.	DEC	2011	5	Integrative & Complementary Medicine	Science Citation Index Expanded (SCI-EXPANDED)	Integrative & Complementary Medicine	V28UT					View Full Record in Web of Science
J	Baral, S; Yadav, RK; Yadav, DK; Marahatta, SB; Baral, Y; Khadka, KB; Thakur, SK; Paudel, S; Sharma, P; Pandey, S; Shrestha, K; Shah, NP; Basaula, L; Nagila, A; Mahato, RK; Ranabhat, CL	Baral, Sushila; Yadav, Rajesh Kumar; Yadav, Dipendra Kumar; Marahatta, Sujan Babu; Baral, Yadunath; Khadka, Khim Bahadur; Thakur, Sanjay Kumar; Paudel, Srijana; Sharma, Prabin; Pandey, Sony; Shrestha, Kusum; Shah, Naveen Prakash; Basaula, Laxman; Nagila, Amar; Mahato, Roshan Kumar; Ranabhat, Chhabi Lal	Feasibility of implementing public-private mix approach for tuberculosis case management in Pokhara Metropolitan City of western Nepal: a qualitative study	FRONTIERS IN PUBLIC HEALTH	Article	tuberculosis; private public mix approach; Nepal; case finding; qualitative		BackgroundThe Public-Private Mix (PPM) approach is a strategic initiative that involves engaging all private and public health care providers in the fight against tuberculosis using international health care standards. For tuberculosis control in Nepal, the PPM approach could be a milestone. This study aimed to explore the barriers to a public-private mix approach in the management of tuberculosi…	[Baral, Sushila] Ctr Mental Hlth & Counselling Nepal CMC Nepal, Kathmandu, Nepal; [Baral, Sushila; Marahatta, Sujan Babu; Pandey, Sony; Ranabhat, Chhabi Lal] Manmohan Mem Inst Hlth Sci, Dept Publ Hlth, Kathmandu, Nepal; [Yadav, Rajesh Kumar] Save Children Int, Kathmandu, Nepal; [Yadav, Dipendra Kumar] Pokhara Univ, Sch Hlth & Allied Sci, Dept Publ Hlth, Pokhara, Nepal; [Baral, Yadunath] Pokhara A…	Save the Children; Kathmandu University	FRONTIERS MEDIA SA	LAUSANNE	AVENUE DU TRIBUNAL FEDERAL 34, LAUSANNE, CH-1015, SWITZERLAND	FRONT PUBLIC HEALTH	Front. Public Health	MAY 24	2023	9	Public, Environmental & Occupational Health	Science Citation Index Expanded (SCI-EXPANDED); Social Science Citation Index (SSCI)	Public, Environmental & Occupational Health	I4QW4	37293622	gold, Green Published			View Full Record in Web of Science
J	Bhushan, K; Khanna, S; Sharma, ML; Rai, P	Bhushan, Kritant; Khanna, Sanat; Sharma, Mansi Luthra; Rai, Prathiba	Soft Skills and Psychosocial Counselling in COVID-19 Times: the Changing Tactics	JOURNAL OF MAXILLOFACIAL & ORAL SURGERY	Article	COVID-19 pandemic; Psychosocial counselling; Mental health; Frontline workers	HEALTH; CHILDREN; CHINA	Introduction As the COVID-19 pandemic is increasingly griping the world, it starts effecting the psychosocial health of the patients, health care workers, frontline workers and their dependents. The entire landscape of existing patient psychological counselling and management needs to be changed to avoid fear and misinformation about COVID-19. Material and methods In this article, we have tried t…	[Bhushan, Kritant; Khanna, Sanat; Sharma, Mansi Luthra; Rai, Prathiba] Govt Hosp, Shimla, India		SPRINGER INDIA	NEW DELHI	7TH FLOOR, VIJAYA BUILDING, 17, BARAKHAMBA ROAD, NEW DELHI, 110 001, INDIA	J MAXILLOFAC ORAL SU	J. Maxillofac. Oral. Surg.	MAR	2022	6	Dentistry, Oral Surgery & Medicine	Emerging Sources Citation Index (ESCI)	Dentistry, Oral Surgery & Medicine	ZX1PZ	34539124	Bronze, Green Published			View Full Record in Web of Science
J	Kelner, M; Wellman, B; Welsh, S; Boon, H	Kelner, Merrijoy; Wellman, Beverly; Welsh, Sandy; Boon, Heather	How far can complementary and alternative medicine go? The case of chiropractic and homeopathy	SOCIAL SCIENCE & MEDICINE	Article	Canada; complementary/alternative; chiropractic; homeopathy; professionalisation	HEALTH-CARE; PROFESSIONALIZATION; PRACTITIONERS; PERSPECTIVES	This paper examines the efforts of two complementary and alternative occupations, chiropractors and homeopaths, to move from the margins to the mainstream in health care in the province of Ontario. We use a variety of theoretical perspectives to understand how health occupations professionalize: the trait functionalist framework, social closure, the system of professions, and the concept of count…	Univ Toronto, Inst Human Dev, Toronto, ON M5T 3J1, Canada	University of Toronto	PERGAMON-ELSEVIER SCIENCE LTD	OXFORD	THE BOULEVARD, LANGFORD LANE, KIDLINGTON, OXFORD OX5 1GB, ENGLAND	SOC SCI MED	Soc. Sci. Med.	NOV	2006	11	Public, Environmental & Occupational Health; Social Sciences, Biomedical	Social Science Citation Index (SSCI)	Public, Environmental & Occupational Health; Biomedical Social Sciences	100FN	16926065				View Full Record in Web of Science
J	Sampietro-Colom, L; Asua, J; Briones, E; Gol, J	Sampietro-Colom, Laura; Asua, Jose; Briones, Eduardo; Gol, Jordi	History of health technology assessment: Spain	INTERNATIONAL JOURNAL OF TECHNOLOGY ASSESSMENT IN HEALTH CARE	Article	Health technology assessment; Spain; Regions; History; Regulation; Health care policy		Objectives: The aim of this study was to describe the characteristics of the introduction and diffusion of health technology assessment (HTA) in Spain. Methods: A survey to summarize the evolution of HTA was sent to representatives of different HTA initiatives in Spain. Results: HTA was introduced in the late 1980s. The main factors were the trend to an increase in healthcare expenditure, concern…	[Sampietro-Colom, Laura] Hosp Clin Barcelona, Innovat Directorate, Barcelona 080036, Spain; [Asua, Jose] Osteba Basque Off HTA, Dept Hlth Basque Country, Vitoria 01010, Basque Country, Spain; [Briones, Eduardo] Valme Univ Hosp, Dept Healthcare Qual & Documentat, Andalusian Hlth Service, Seville 41003, Spain; [Gol, Jordi] Inst Salud Carlos III, AETS, Madrid 28029, Spain	University of Barcelona; Hospital Clinic de Barcelona; Hospital Valme; Instituto de Salud Carlos III; Agencia de Evaluacion de Tecnologias Sanitarias (AETS)	CAMBRIDGE UNIV PRESS	NEW YORK	32 AVENUE OF THE AMERICAS, NEW YORK, NY 10013-2473 USA	INT J TECHNOL ASSESS	Int. J. Technol. Assess. Health Care		2009	11	Health Care Sciences & Services; Public, Environmental & Occupational Health; Medical Informatics	Science Citation Index Expanded (SCI-EXPANDED)	Health Care Sciences & Services; Public, Environmental & Occupational Health; Medical Informatics	469TP	19538814	Bronze			View Full Record in Web of Science
J	Olayiwola, JN; Rubin, A; Slomoff, T; Woldeyesus, T; Willard-Grace, R	Olayiwola, J. Nwando; Rubin, Ashley; Slomoff, Theo; Woldeyesus, Tem; Willard-Grace, Rachel	Strategies for Primary Care Stakeholders to Improve Electronic Health Records (EHRs)	JOURNAL OF THE AMERICAN BOARD OF FAMILY MEDICINE	Article	Delivery of Health Care; Electronic Health Records; Information Systems; Primary Health Care; Qualitative Research		The use of electronic health records (EHRs) and the vendors that develop them have increased exponentially in recent years. While there continues to emerge literature on the challenges EHRs have created related to primary care provider satisfaction and workflow, there is sparse literature on the perspective of the EHR vendors themselves. We examined the role of EHR vendors in optimizing primary c…	[Olayiwola, J. Nwando; Willard-Grace, Rachel] Univ Calif San Francisco, Ctr Excellence Primary Care, San Francisco, CA 94110 USA; [Olayiwola, J. Nwando; Willard-Grace, Rachel] Univ Calif San Francisco, Dept Family & Community Med, San Francisco, CA 94110 USA; [Rubin, Ashley] West Virginia Sch Osteopath Med, Lewisburg, PA USA; [Slomoff, Theo] Univ Calif San Francisco, Joint Med Program, San Franci…	University of California System; University of California San Francisco; University of California System; University of California San Francisco; University of California System; University of California San Francisco; University of California System; University of California Berkeley; University of California System; University of California San Francisco	AMER BOARD FAMILY MEDICINE	LEXINGTON	2228 YOUNG DR, LEXINGTON, KY 40505 USA	J AM BOARD FAM MED	J. Am. Board Fam. Med.	JAN-FEB	2016	9	Primary Health Care; Medicine, General & Internal	Science Citation Index Expanded (SCI-EXPANDED); Social Science Citation Index (SSCI)	General & Internal Medicine	DA9ZW	26769884	Bronze, Green Submitted			View Full Record in Web of Science
J	Dayrit, ESN	Dayrit, ESN	A national program for Control of Acute Respiratory Tract Infections: The Philippine experience	CLINICAL INFECTIOUS DISEASES	Article; Proceedings Paper			Maturing programs on child immunization and diarrheal diseases, a community-based research project, and a rational drug-use program facilitated the launching in 1989 of a nationwide Philippine Control of Acute Respiratory Infections program (Phil-CARI). From 1990 to 1991 the Phil-CARI expanded rapidly, training >80% of its middle managers and frontline health care providers on the case-management…	Dept Hlth, MCH Serv, Manila, Philippines	Philippine Department Health	OXFORD UNIV PRESS INC	CARY	JOURNALS DEPT, 2001 EVANS RD, CARY, NC 27513 USA	CLIN INFECT DIS	Clin. Infect. Dis.	FEB	1999	5	Immunology; Infectious Diseases; Microbiology	Science Citation Index Expanded (SCI-EXPANDED); Conference Proceedings Citation Index - Science (CPCI-S)	Immunology; Infectious Diseases; Microbiology	167DH	10064225	Bronze			View Full Record in Web of Science
J	Mokhov, AA; Svirin, YA; Gureev, VA; Kulakov, VV; Shestov, SN	Mokhov, Alexandre Anatolievich; Svirin, Yury Alexandrovich; Gureev, Vladimir Aleksandrovich; Kulakov, Vladimir Viktorovich; Shestov, Sergej Nikolaevich	Social and Legal Healthcare Models and Their Functioning During a Global Crisis	CUESTIONES POLITICAS	Article	Socioeconomic models of health; government regulation of health; health financing; coronavirus infection (COVID-2019); biological security in the new world order		The article analyzes the existing health models in terms of their legal, economic and social effectiveness, innovative potential, as well as in the context of their ability to resist modern threats caused by changes in the environment, ecology, bio-information development and other technologies. The authors used the methods of comparative analysis, synthesis, structural-functional and statistical…	[Mokhov, Alexandre Anatolievich] Kutafin Moscow State Law Univ, Moscow, Russia; [Svirin, Yury Alexandrovich; Gureev, Vladimir Aleksandrovich; Kulakov, Vladimir Viktorovich] All Russian State Univ Justice, Moscow, Russia; [Svirin, Yury Alexandrovich] Acad Nat Sci, Moscow, Russia; [Svirin, Yury Alexandrovich] Acad Fundamental Sci, Moscow, Russia; [Shestov, Sergej Nikolaevich] Acad Labor & Social Re…	Kutafin Moscow State Law University; Russian State University of Justice	UNIV ZULIA, FAC CIENCIAS JURIDICAS & POLITICAS	MARACAIBO	AV 4 BELLAVISTA CON CALLE 74, EDIF FUNDALUZ, PISOS 10 & 4, MARACAIBO, 4002, VENEZUELA	CUEST POLITICAS	Cuest. Politicas		2020	18	Political Science	Emerging Sources Citation Index (ESCI)	Government & Law	OJ3PH		gold			View Full Record in Web of Science
J	Tofani, LFN; Furtado, LAC; Andreazza, R; Rebequi, A; Guimaraes, CF; Harada, J; Pereira, AL; Chioro, A	Nogueira Tofani, Luis Fernando; Castro Furtado, Lumena Almeida; Andreazza, Rosemarie; Rebequi, Andressa; Guimaraes, Cristian Fabiano; Harada, Jorge; Pereira, Ana Lucia; Chioro, Arthur	Regional management and singular production of Urgent and Emergency Care Network	CIENCIA & SAUDE COLETIVA	Article	Health Care Network; Emergency; Regionalization; Health management; Micropolitics	HEALTH	This study aims to understand the movements of the Urgency and Emergency Care Network production in two health regions. It is characterized as a qualitative multiple case study and was developed through open interviews with managers of the Brazilian Health System, SUS (Sistema unico de Saude), in two Brazilian states. The empirical material was organized and discussed through identified categorie…	[Nogueira Tofani, Luis Fernando; Castro Furtado, Lumena Almeida; Andreazza, Rosemarie; Harada, Jorge; Pereira, Ana Lucia; Chioro, Arthur] Univ Fed Sao Paulo, Escola Paulista Med, Dept Med Prevent, R Botucatu 740, BR-04023062 Sao Paulo, SP, Brazil; [Rebequi, Andressa; Guimaraes, Cristian Fabiano] Fac Merid, Passo Fundo, RS, Brazil	Universidade Federal de Sao Paulo (UNIFESP)	ABRASCO-ASSOC BRASILEIRA POS-GRADUACAO & SAUDE COLETIVA	RIO DE JANEIRO	AVENIDA BRASIL, 4036, SALA 700 MANGUINHOS-1, RIO DE JANEIRO, 21040-36, BRAZIL	CIENC SAUDE COLETIVA	Cienc. Saude Coletiva	MAR	2022	11	Public, Environmental & Occupational Health	Social Science Citation Index (SSCI)	Public, Environmental & Occupational Health	0C8KW	35293440	gold			View Full Record in Web of Science
J	Ekman, B; Wilkens, J	Ekman, Bjorn; Wilkens, Jens	A literature review of the regional implementation of the central Swedish government's health care reforms on choice and privatization	HEALTH ECONOMICS REVIEW	Review	Policy reform; Political economy; Specialized health care; Sweden	STATE	The introduction in 2010 of the Freedom of Choice Act represents one of the most far-reaching reforms of the Swedish health system. While it is mandatory for the regional counties to introduce choice plans for primary care it is voluntary for ambulatory specialist services. The voluntary nature of the regulations for the latter types of care generates a potential gap between the central governmen…	[Ekman, Bjorn; Wilkens, Jens] Lund Univ, Dept Clin Sci, Div SMGH, Jan Waldenstroms Gata 35, S-20502 Malmo, Sweden	Lund University	BMC	LONDON	CAMPUS, 4 CRINAN ST, LONDON N1 9XW, ENGLAND	HEALTH ECON REV	Health Econ. Rev.		2015	5	Economics; Health Policy & Services	Social Science Citation Index (SSCI)	Business & Economics; Health Care Sciences & Services	VA0QV	26650814	Green Published, gold			View Full Record in Web of Science
J	Mehrin, SF; Salveen, NE; Kawsir, M; Grantham-McGregor, S; Hamadani, JD; Baker-Henningham, H	Mehrin, Syeda Fardina; Salveen, Nur-E; Kawsir, Masuma; Grantham-McGregor, Sally; Hamadani, Jena D. D.; Baker-Henningham, Helen	Scaling-up an early childhood parenting intervention by integrating into government health care services in rural Bangladesh: A cluster-randomised controlled trial	CHILD CARE HEALTH AND DEVELOPMENT	Article	health worker burnout; integrated services; low- and middle-income country; parenting; psychosocial stimulation; stimulation in the home	NUTRITION INTERVENTIONS; FAMILY CARE; PROGRAM; STIMULATION; IMPLEMENTATION; FEASIBILITY; INDICATORS; PAKISTAN; CHILDREN; QUALITY	AimsWe evaluated the feasibility and effectiveness of utilising government health supervisors to train and supervise primary health care workers (HWs) in community clinics to deliver parenting sessions as part of their usual duties. MethodsWe randomly allocated 16 unions in the Mymensing district of Bangladesh 1:1 to an intervention or control group. HWs in clinics in the eight intervention union…	[Mehrin, Syeda Fardina; Salveen, Nur-E; Kawsir, Masuma; Hamadani, Jena D. D.] Int Ctr Diarrhoeal Dis Res, Dhaka, Bangladesh; [Grantham-McGregor, Sally] UCL Great Ormond St Inst Child Hlth, London, England; [Baker-Henningham, Helen] Bangor Univ, Sch Human & Behav Sci, Bangor, Gwynedd, Wales	International Centre for Diarrhoeal Disease Research (ICDDR); University of London; University College London; Bangor University	WILEY	HOBOKEN	111 RIVER ST, HOBOKEN 07030-5774, NJ USA	CHILD CARE HLTH DEV	Child Care Health Dev.	JUL	2023	10	Psychology, Developmental; Pediatrics	Science Citation Index Expanded (SCI-EXPANDED); Social Science Citation Index (SSCI)	Psychology; Pediatrics	I5XL3	36513387	Green Published, hybrid			View Full Record in Web of Science
J	Checkland, K; Marshall, M; Harrison, S	Checkland, K; Marshall, M; Harrison, S	Re-thinking accountability: trust versus confidence in medical practice	QUALITY & SAFETY IN HEALTH CARE	Article		CLINICAL GOVERNANCE; QUALITY; PERFORMANCE; INQUIRY	In seeking to prevent a reoccurrence of scandals such as that involving cardiac surgery in Bristol, the UK government has adopted a model of regulation that uses rules and surveillance as a way of both improving the quality of care delivered and increasing confidence in healthcare institutions. However, this approach may actually act to reduce confidence and trust while also reducing the moral mo…	Univ Manchester, Natl Primary Care Res & Dev Ctr, Manchester M13 9PL, Lancs, England; Univ Manchester, Dept Appl Social Sci, Manchester, Lancs, England	University of Manchester; University of Manchester	BMJ PUBLISHING GROUP	LONDON	BRITISH MED ASSOC HOUSE, TAVISTOCK SQUARE, LONDON WC1H 9JR, ENGLAND	QUAL SAF HEALTH CARE	Qual. Saf. Health Care	APR 1	2004	6	Health Care Sciences & Services	Science Citation Index Expanded (SCI-EXPANDED)	Health Care Sciences & Services	810GX	15069221	Bronze, Green Published			View Full Record in Web of Science
J	Gray, V; Lowery, D; Godwin, EK	Gray, Virginia; Lowery, David; Godwin, Erik K.	The political management of managed care: Explaining variations in state health maintenance organization regulations	JOURNAL OF HEALTH POLITICS POLICY AND LAW	Article; Proceedings Paper		POLICY; COMPETITION; WASHINGTON; GOVERNMENT; DEMAND	In the 1990s, strong incentives for managed care organizations to control costs, once regarded as a fortuitous confluence of interests, came to be seen as antithetical to consumers' interests in quality of care. In response to this change in political climate, many states have greatly increased their regulatory control of managed care organizations since the mid-1990s. This activity is surprising…	Univ N Carolina, Chapel Hill, NC 27599 USA; Leiden Univ, Dept Publ Adm, Leiden, Netherlands	University of North Carolina; University of North Carolina Chapel Hill; Leiden University; Leiden University - Excl LUMC	DUKE UNIV PRESS	DURHAM	905 W MAIN ST, STE 18-B, DURHAM, NC 27701 USA	J HEALTH POLIT POLIC	J. Health Polit. Policy Law	JUN	2007	39	Health Care Sciences & Services; Health Policy & Services; Medicine, Legal; Social Issues; Social Sciences, Biomedical	Science Citation Index Expanded (SCI-EXPANDED); Social Science Citation Index (SSCI); Conference Proceedings Citation Index - Social Science & Humanities (CPCI-SSH); Conference Proceedings Citation Index - Science (CPCI-S)	Health Care Sciences & Services; Legal Medicine; Social Issues; Biomedical Social Sciences	177IT	17519474	Bronze			View Full Record in Web of Science
J	Cohn, KH; Gill, SL; Schwartz, RW	Cohn, KH; Gill, SL; Schwartz, RW	Gaining hospital administrators' attention: Ways to improve physician-hospital management dialogue	SURGERY	Article		HEALTH-CARE; IMPACT	Background. Despite marked differences in training and professional interests, physicians and hospital managers,face similar problems stemming from the unprecedented rate of change in the health care delivery system: failure of reimbursement to keep pace with rising costs, new therapeutic modalities, increasing government and managed care regulations, heightened consumerism, and an aging patient …	Cambridge Management Grp, Cambridge, MA 02138 USA; Benedictine Univ, Lisle, IL USA; Univ Kentucky, Lexington, KY 40506 USA	University of Kentucky	MOSBY, INC	ST LOUIS	11830 WESTLINE INDUSTRIAL DR, ST LOUIS, MO 63146-3318 USA	SURGERY	Surgery	FEB	2005	9	Surgery	Science Citation Index Expanded (SCI-EXPANDED)	Surgery	895OV	15674192				View Full Record in Web of Science
J	Darj, E; Newaz, MS; Zaman, MH	Darj, Elisabeth; Newaz, Md Shah; Zaman, Muhammad Hamid	Pharmacists' perception of their challenges at work, focusing on antimicrobial resistance: a qualitative study from Bangladesh	GLOBAL HEALTH ACTION	Article	Antimicrobial resistance; Bangladesh; qualitative study; retail pharmacists	ANTIBIOTICS	Background: The indiscriminate use of antimicrobial medicines has contributed to the development of microorganisms' resistance to antibiotics. Antimicrobial resistance (AMR) is a major global health problem and is most acute in countries that have a weak health care and regulatory system and a high burden of infectious diseases, such as Bangladesh. Due to shortages of physicians available to diag…	[Darj, Elisabeth; Newaz, Md Shah; Zaman, Muhammad Hamid] Norwegian Univ Sci & Technol, Dept Publ Hlth & Nursing, NTNU, Postbox 8905, NO-7491 Trondheim, Norway; [Darj, Elisabeth] St Olavs Hosp, Dept Obstet & Gynecol, Trondheim, Norway; [Darj, Elisabeth] Uppsala Univ, Dept Women & Childrens Hlth, Uppsala, Sweden; [Zaman, Muhammad Hamid] Boston Univ, Dept Biomed Engn, Boston, MA 02215 USA	Norwegian University of Science & Technology (NTNU); Norwegian University of Science & Technology (NTNU); Uppsala University; Boston University	TAYLOR & FRANCIS LTD	ABINGDON	2-4 PARK SQUARE, MILTON PARK, ABINGDON OR14 4RN, OXON, ENGLAND	GLOBAL HEALTH ACTION	Glob. Health Action	DEC 13	2019	9	Public, Environmental & Occupational Health	Science Citation Index Expanded (SCI-EXPANDED); Social Science Citation Index (SSCI)	Public, Environmental & Occupational Health	KS1TI	32131711	Green Published, gold			View Full Record in Web of Science
J	Cleemput, I; Kesteloot, K	Cleemput, I; Kesteloot, K	Health technology assessment in Belgium	INTERNATIONAL JOURNAL OF TECHNOLOGY ASSESSMENT IN HEALTH CARE	Article	technology assessment; biomedical; delivery of health care; Belgium		The Belgian healthcare system has a Bismarck-type compulsory health insurance, covering almost the entire population, combined with private provision of care. Providers are public health services, independent pharmacists, independent ambulatory care professionals, and hospitals and geriatric care facilities. Healthcare responsibilities are shared between the national Ministries of Public Health a…	Katholieke Univ Leuven, Sch Med, Ctr Hlth Serv & Nursing Res, B-3000 Louvain, Belgium	KU Leuven	CAMBRIDGE UNIV PRESS	NEW YORK	40 WEST 20TH STREET, NEW YORK, NY 10011-4211 USA	INT J TECHNOL ASSESS	Int. J. Technol. Assess. Health Care	SPR	2000	22	Health Care Sciences & Services; Public, Environmental & Occupational Health; Medical Informatics	Science Citation Index Expanded (SCI-EXPANDED)	Health Care Sciences & Services; Public, Environmental & Occupational Health; Medical Informatics	337BA	10932412				View Full Record in Web of Science
J	Mngadi, PT; Faxelid, E; Zwane, IT; Hoejer, B; Ransjo-Arvidson, AB	Mngadi, P. T.; Faxelid, E.; Zwane, I. T.; Hoejer, B.; Ransjo-Arvidson, A. -B.	Health providers' perceptions of adolescent sexual and reproductive health care in Swaziland	INTERNATIONAL NURSING REVIEW	Article	adolescence; health providers; midwives; nurses; nursing; nursing assistants; perceptions; physicians; sexual and reproductive health; Swaziland		Aim: To explore health providers' perceptions of adolescent sexual and reproductive healthcare services in Swaziland. Methods: Fifty-six healthcare providers, working in 11 health clinics in Swaziland in 2005, were surveyed using a semi-structured questionnaire. The data were analysed by descriptive statistics and content analysis to identify key themes. Findings: Most participants were women wit…	[Zwane, I. T.] Univ Swaziland, Fac Hlth Sci, Mbabane, Swaziland; [Mngadi, P. T.; Hoejer, B.; Ransjo-Arvidson, A. -B.] Karolinska Inst, Div Int Hlth IHCAR, Stockholm, Sweden; [Ransjo-Arvidson, A. -B.] Karolinska Inst, Div Reprod & Perinatal Hlth, Stockholm, Sweden; [Mngadi, P. T.; Zwane, I. T.] Univ Swaziland, Head Midwifery Dept, Mbabane, Swaziland	Karolinska Institutet; Karolinska Institutet	WILEY	HOBOKEN	111 RIVER ST, HOBOKEN 07030-5774, NJ USA	INT NURS REV	Int. Nurs. Rev.	JUN	2008	8	Nursing	Science Citation Index Expanded (SCI-EXPANDED); Social Science Citation Index (SSCI)	Nursing	300PD	18477098				View Full Record in Web of Science
J	Pinto, VL; Neto, JC; Penna, GO	Pinto Junior, Vitor Laerte; Cerbino Neto, Jose; Penna, Gerson Oliveira	The evolution of the federal funding policies for the public health surveillance component of Brazil's Unified Health System (SUS)	CIENCIA & SAUDE COLETIVA	Review	Federal government funding; National health surveillance policy		Health surveillance (HS) is one of the key components of the Brazilian Unified Health System (SUS). This article describes recent changes in health surveillance funding models and the role these changes have had in the reorganization and decentralization of health actions. Federal law no. 8.080 of 1990 defined health surveillance as a fundamental pillar of the SUS, and an exclusive fund with equi…	[Pinto Junior, Vitor Laerte] Fiocruz Brasilia, Programa Epidemiol & Vigilancia Saude, BR-70910000 Brasilia, DF, Brazil; [Penna, Gerson Oliveira] Univ Brasilia, Nucleo Med Trop, BR-70910900 Brasilia, DF, Brazil	Fundacao Oswaldo Cruz; Universidade de Brasilia	ABRASCO	RIO DE JANEIRO	RUA HESPERIA, 16-PARTE MANGUINHOS, RIO DE JANEIRO, 21050-040, BRAZIL	CIENC SAUDE COLETIVA	Cienc. Saude Coletiva	DEC	2014	9	Public, Environmental & Occupational Health	Social Science Citation Index (SSCI)	Public, Environmental & Occupational Health	AT5EI	25388192	Green Submitted, Green Published, gold			View Full Record in Web of Science
J	Stangeland, T; Dhillion, SS; Reksten, H	Stangeland, Torunn; Dhillion, Shivcharn S.; Reksten, Haavard	Recognition and development of traditional medicine in Tanzania	JOURNAL OF ETHNOPHARMACOLOGY	Article	bioprospecting; biodiversity conservation; community-based management of natural resources; ethnobotany; indigenous knowledge; traditional medicine	TIMBER FOREST PRODUCTS; EASTERN TANZANIA; HERBAL REMEDIES; ANTIMALARIAL ACTIVITY; PLANTS; DISTRICT; AFRICA; TREES; ACANTHACEAE; ANTIFUNGAL	DThe aim of this paper is to trace developments in Traditional Medicine (TM) and legislation concerning conservation and use of biodiversity in Africa, with Tanzania as a case study. Based on field trips, interviews with different actors, site visits, and literature we explored the history, current status, re-establishment, and development of TM. A summary of laws and regulations concerning fores…	[Stangeland, Torunn; Reksten, Haavard] Norwegian Univ Life Sci, Dept Ecol & Nat Resource Management, NO-1432 As, Norway; [Dhillion, Shivcharn S.] Management Biodivers Res Grp ENVIRO DEV, N-2510 Tlldalen, Norway	Norwegian University of Life Sciences	ELSEVIER IRELAND LTD	CLARE	ELSEVIER HOUSE, BROOKVALE PLAZA, EAST PARK SHANNON, CO, CLARE, 00000, IRELAND	J ETHNOPHARMACOL	J. Ethnopharmacol.	MAY 8	2008	10	Plant Sciences; Chemistry, Medicinal; Integrative & Complementary Medicine; Pharmacology & Pharmacy	Science Citation Index Expanded (SCI-EXPANDED)	Plant Sciences; Pharmacology & Pharmacy; Integrative & Complementary Medicine	305WE	18359588				View Full Record in Web of Science
J	Meazaw, MW; Chojenta, C; Forder, P; Taddele, T; Loxton, D	Meazaw, Maereg Wagnaw; Chojenta, Catherine; Forder, Peta; Taddele, Tefera; Loxton, Deborah	Health Care Readiness in Management of Preeclampsia/Eclampsia in Ethiopia: Evidence from National Facility-Based Survey	RISK MANAGEMENT AND HEALTHCARE POLICY	Article	preeclampsia; eclampsia; facility readiness; Ethiopia; EmONC	MAGNESIUM-SULFATE; ECLAMPSIA	Background: Early case detection, treatment, and timely referral for better services can significantly reduce the negative outcomes of preeclampsia and eclampsia. However, evidence on health facilities' readiness to provide such services and the associated challenges is limited in Ethiopia. Therefore, this study aimed to assess the readiness of Ethiopian health care facilities to manage preeclamp…	[Meazaw, Maereg Wagnaw] Fed Minist Hlth, Addis Ababa, Ethiopia; [Meazaw, Maereg Wagnaw; Chojenta, Catherine; Forder, Peta; Loxton, Deborah] Univ Newcastle, Coll Hlth Med & Wellbeing, Ctr Womens Hlth Res, Sch Med & Publ Hlth, Newcastle, NSW, Australia; [Taddele, Tefera] Ethiopian Publ Hlth Inst, Hlth Syst & Reprod Hlth Directorate, Addis Ababa, Ethiopia	Federal Ministry of Health - Ethiopia (FMOH); University of Newcastle	DOVE MEDICAL PRESS LTD	ALBANY	PO BOX 300-008, ALBANY, AUCKLAND 0752, NEW ZEALAND	RISK MANAG HEALTHC P	RISK MANAG. HEALTHC. POLICY		2022	17	Health Care Sciences & Services; Health Policy & Services	Science Citation Index Expanded (SCI-EXPANDED); Social Science Citation Index (SSCI)	Health Care Sciences & Services	2E7UV	35734013	gold, Green Published			View Full Record in Web of Science
J	Eliades, MJ; Alombah, F; Wun, J; Burnett, SM; Clark, T; Ntumy, R; Chikoko, A; Onditi, S; Mkomwa, Z; Makanka, D; Hamilton, P	Eliades, M. James; Alombah, Fozo; Wun, Jolene; Burnett, Sarah M.; Clark, Tiffany; Ntumy, Raphael; Chikoko, Augustine; Onditi, Samwel; Mkomwa, Zahra; Makanka, David; Hamilton, Paul	Perspectives on Implementation Considerations and Costs of Malaria Case Management Supportive Supervision	AMERICAN JOURNAL OF TROPICAL MEDICINE AND HYGIENE	Article		PRIMARY-HEALTH-CARE	Between 2012 and 2017, the U.S. President's Malaria Initiative-funded MalariaCare project supported national malaria control programs in sub-Saharan Africa to implement a case management quality assurance (QA) system for malaria and other febrile illnesses. A major component of the system was outreach training and supportive supervision (OTSS), whereby trained government health personnel visited …	[Eliades, M. James] Malaria Asia Populat Serv Int, Yangon, Myanmar; [Eliades, M. James; Alombah, Fozo; Wun, Jolene; Burnett, Sarah M.; Clark, Tiffany; Makanka, David; Hamilton, Paul] PATH, Presidents Malaria Initiat PMI MalariaCare Projec, Washington, DC 20001 USA; [Eliades, M. James] Columbia Univ, Populat & Family Hlth, Mailman Sch Publ Hlth, New York, NY USA; [Ntumy, Raphael] PATH, Presidents …	Columbia University	AMER SOC TROP MED & HYGIENE	MCLEAN	8000 WESTPARK DR, STE 130, MCLEAN, VA 22101 USA	AM J TROP MED HYG	Am. J. Trop. Med. Hyg.		2019	7	Public, Environmental & Occupational Health; Tropical Medicine	Science Citation Index Expanded (SCI-EXPANDED)	Public, Environmental & Occupational Health; Tropical Medicine	HW9UV	30793689	Green Published, Bronze			View Full Record in Web of Science
J	Huang, WN; Zhuang, MS; Cheng, TJ; Hsiao, SH	Huang, Wen-Nan; Zhuang, Mao-Song; Cheng, Tsun-Jen; Hsiao, Shih-Huai	Simplest Way to Establish COVID-19 Quarantine Observation Wards Within 24 Hours	ASIA-PACIFIC JOURNAL OF PUBLIC HEALTH	Article	COVID-19; nosocomial transmission; negative pressure; airborne infection isolation rooms; health care-associated infections		Reducing nosocomial transmission within health care facilities is important, but the number of negative-pressure airborne infection isolation rooms for SARS-CoV-2 (severe acute respiratory syndrome coronavirus 2) is limited. It is a daunting challenge to cope with a surge of suspected infectious patients in hospitals. We installed air exhaust fans on the windows to change the pressure direction w…	[Huang, Wen-Nan; Zhuang, Mao-Song; Cheng, Tsun-Jen; Hsiao, Shih-Huai] Kaohsiung Med Univ, Kaohsiung Med Univ Hosp, Kaohsiung, Taiwan; [Hsiao, Shih-Huai] Kaohsiung Med Univ, Kaohsiung Municipal Ta Tung Hosp, Kaohsiung, Taiwan; [Hsiao, Shih-Huai] Kaohsiung Med Univ, 100 Tzyou 1st Rd, Kaohsiung 80756, Taiwan	Kaohsiung Medical University; Kaohsiung Medical University Hospital; Kaohsiung Medical University; Kaohsiung Municipal Ta-Tung Hospital; Kaohsiung Medical University	SAGE PUBLICATIONS INC	THOUSAND OAKS	2455 TELLER RD, THOUSAND OAKS, CA 91320 USA	ASIA-PAC J PUBLIC HE	Asia-Pac. J. Public Health	SEP	2020	3	Public, Environmental & Occupational Health	Science Citation Index Expanded (SCI-EXPANDED); Social Science Citation Index (SSCI)	Public, Environmental & Occupational Health	NS7BP	32795092	hybrid, Green Published			View Full Record in Web of Science
J	Qudsia, YH; Rehman, M	Qudsia, Yousaf Hummaira; Rehman, Muqaddas	Explore the Factors Affecting Behavioral and Psychological Changes On Obstetricians/Gynecologists in Maternal Health Care Center	CLINICAL SOCIAL WORK AND HEALTH INTERVENTION	Article	Women's Health; Healthcare Center; Mental Health; Stress; Behavioral and psychological changes; Obstetricians/Gynecologists	SELF-REGULATION	Background: The quality of Doctors' services (informally or formally) due to behavioral and psychological changes is a scorching issue. In this study, Obstetricians/Gynecologists experiences are examined in maternal health settings to find out the factors affecting the behavioral and psychological health of the Doctors. Method: The current study is based on qualitative method in which the Case st…	[Qudsia, Yousaf Hummaira] Super Univ, Lahore, Pakistan; [Rehman, Muqaddas] Univ Punjab, Lahore, Pakistan	University of Punjab	INT SCIENTIFIC GROUP APPLIED PREVENTIVE MEDICINE I-GAP EV	WIEN	WAHRINGER STR 63, WIEN, A-1090, AUSTRIA	CLIN SOC WORK HEALTH	Clin. Soc. Work Health Interv.		2018	12	Public, Environmental & Occupational Health	Emerging Sources Citation Index (ESCI)	Public, Environmental & Occupational Health	HD9QQ		Bronze			View Full Record in Web of Science
J	Roy, S; Pandya, S; Hossain, MI; Abuya, T; Warren, CE; Mitra, P; Rob, U; Hossain, S; Agarwal, S	Roy, Shongkour; Pandya, Shivani; Hossain, Md Irfan; Abuya, Timothy; Warren, Charlotte E.; Mitra, Paloma; Rob, Ubaidur; Hossain, Sharif; Agarwal, Smisha	Beyond Institutionalization: Planning for Sustained Investments in Training, Supervision, and Support of Community Health Worker Programs in Bangladesh	GLOBAL HEALTH-SCIENCE AND PRACTICE	Article		VOLUNTEER; PERFORMANCE; INCENTIVES; COVERAGE	Introduction: Bangladesh has a long history of mature and institutionalized community health worker (CHW) programs in primary health care. However, there is a lot of variability in the perfor-mance of the CHW programs in Bangladesh, as well as challenges associated with retention of CHWs. This study describes the challenges for CHWs, which in turn affect their motivation and performance. Methods:…	[Roy, Shongkour; Hossain, Md Irfan; Rob, Ubaidur; Hossain, Sharif] Populat Council, Dhaka, Bangladesh; [Pandya, Shivani; Agarwal, Smisha] Johns Hopkins Bloomberg Sch Publ Hlth, Dept Int Hlth, Baltimore, MD 21205 USA; [Abuya, Timothy] Populat Council, Nairobi, Kenya; [Warren, Charlotte E.] Populat Council, Washington, DC USA; [Mitra, Paloma] Johns Hopkins Univ, Krieger Sch Arts & Sci, Baltimore, M…	Johns Hopkins University; Johns Hopkins Bloomberg School of Public Health; Population Council; Johns Hopkins University	JOHNS HOPKINS CENTER COMMUNICATION PROGRAMS-CCP	BALTIMORE	KNOWLEDGE SUCCESS PROJECT, 111 MARKET PLACE, STE 310, BALTIMORE, MD, UNITED STATES	GLOB HEALTH-SCI PRAC	Glob. Health	DEC	2021	12	Public, Environmental & Occupational Health	Science Citation Index Expanded (SCI-EXPANDED); Social Science Citation Index (SSCI)	Public, Environmental & Occupational Health	XV9ID	34933974	Green Published, gold			View Full Record in Web of Science
J	Schneider, LN	Naamati Schneider, Lior	Public-private: unequal competition Israeli public hospitals vs the private health-care system following government reforms	INTERNATIONAL JOURNAL OF ORGANIZATIONAL ANALYSIS	Article	Health-care; Health services sector; Hospital management; Competition in a health-care organization		Purpose This study aims to map perceptions and changes in public hospitals in response to competition with the private health system, describes solutions adopted by the public hospitals and considers their implications for the business and strategic management of those hospitals. Design/methodology/approach This paper opted for a qualitative study using the open-ended approach of grounded theory,…	[Naamati Schneider, Lior] Hlth Track Hadassah Acad Coll, Management Serv Org Dept, Jerusalem, Israel		EMERALD GROUP PUBLISHING LTD	BINGLEY	HOWARD HOUSE, WAGON LANE, BINGLEY BD16 1WA, W YORKSHIRE, ENGLAND	INT J ORGAN ANAL	Int. J. Organ. Anal.	NOV 12	2021	14	Management	Emerging Sources Citation Index (ESCI)	Business & Economics	WU7WZ					View Full Record in Web of Science
J	Zon, H; Pavlova, M; Drabo, KM; Groot, W	Zon, Hilaire; Pavlova, Milena; Drabo, Koine Maxime; Groot, Wim	Municipal health services provision by local governments: a systematic review of experiences in decentralized Sub-Saharan African countries	HEALTH POLICY AND PLANNING	Review	Decentralization; health care; Sub-Saharan Africa; systematic review; decision space theory	DECISION-MAKING; ACCOUNTABILITY; SECTOR; ZAMBIA; SPACE	'Four' types of decentralization are distinguished in health care: deconcentration when the shift in authority is to regional or district offices; devolution when the shift is to state, provincial or municipal governments; delegation when semi-autonomous agencies are granted new powers; and privatization when ownership is granted to private entities. This article systematically reviews the experi…	[Zon, Hilaire] Minist Hlth, Natl Lab Publ Hlth, POB 6753, Ouagadougou, Burkina Faso; [Zon, Hilaire; Pavlova, Milena; Groot, Wim] Maastricht Univ, Med Ctr, Fac Hlth Med & Life Sci, Dept Hlth Serv Res,CAPHRI, Maastricht, Netherlands; [Drabo, Koine Maxime] Minist Rech Sci & Innovat, CNRST, Inst Rech Sci Sante, Ouagadougou, Burkina Faso; [Groot, Wim] Maastricht Univ, Top Inst Evidence Based Educ Res …	Maastricht University; Maastricht University	OXFORD UNIV PRESS	OXFORD	GREAT CLARENDON ST, OXFORD OX2 6DP, ENGLAND	HEALTH POLICY PLANN	Health Policy Plan.	NOV	2017	10	Health Care Sciences & Services; Health Policy & Services	Science Citation Index Expanded (SCI-EXPANDED); Social Science Citation Index (SSCI)	Health Care Sciences & Services	FL6RN	28981661	Bronze			View Full Record in Web of Science
J	Michel, AR; Kung, S; López-Salm, A; Navarrete, SA	Ramon Michel, Agustina; Kung, Stephanie; Lopez-Salm, Alyse; Ariza Navarrete, Sonia	Regulating Conscientious Objection to Legal Abortion in Argentina: Taking into Consideration Its Uses and Consequences	HEALTH AND HUMAN RIGHTS	Article		REPRODUCTIVE HEALTH-CARE; ATTITUDES; STIGMA	Claims of conscientious objection (CO) have expanded in the health care field, particularly in relation to abortion services. In practice, CO is being used in ways beyond those originally imagined by liberalism, creating a number of barriers to abortion access. In Argentina, current CO regulation is lacking and insufficient. This issue was especially evident in the country's 2018 legislative deba…	[Ramon Michel, Agustina] Palermo Univ, Ctr Estudios Estado & Soc, Buenos Aires, DF, Argentina; [Ramon Michel, Agustina] Palermo Univ, Law, Buenos Aires, DF, Argentina; [Kung, Stephanie; Lopez-Salm, Alyse] Ipas, Chapel Hill, NC USA; [Ariza Navarrete, Sonia] Ctr Estudios Estado & Soc, Buenos Aires, DF, Argentina		HARVARD UNIV PRESS	CAMBRIDGE	79 GARDEN ST, CAMBRIDGE, MA 02138 USA	HEALTH HUM RIGHTS	Health Hum. Rights	DEC	2020	13	Public, Environmental & Occupational Health	Social Science Citation Index (SSCI)	Public, Environmental & Occupational Health	PY5UA	33390712				View Full Record in Web of Science
J	Atwater, JS	Atwater, JS	Regulatory changes that affect coding for immunotherapy	ANNALS OF ALLERGY ASTHMA & IMMUNOLOGY	Article; Proceedings Paper			Background: During the past decade, a variety of federal regulations have had a significant impact on the way allergen immunotherapy is reimbursed and how Current Procedural Terminology (CPT) codes are used for this purpose. As mandated by the US Congress, the Centers for Medicare and Medicaid Services (CMS) through the Office of the Inspector General (OIG) targeted immunotherapy codes for scruti…	Univ N Carolina, Sch Med, Dept Family Med, Chapel Hill, NC 27515 USA	University of North Carolina; University of North Carolina Chapel Hill; University of North Carolina School of Medicine	ELSEVIER SCIENCE INC	NEW YORK	360 PARK AVE SOUTH, NEW YORK, NY 10010-1710 USA	ANN ALLERG ASTHMA IM	Ann. Allergy Asthma Immunol.	FEB	2006	3	Allergy; Immunology	Science Citation Index Expanded (SCI-EXPANDED); Conference Proceedings Citation Index - Science (CPCI-S)	Allergy; Immunology	017JH	16496506				View Full Record in Web of Science
J	Starfield, B	Starfield, Barbara	Primary care: an increasingly important contributor to effectiveness, equity, and efficiency of health services. SESPAS report 2012	GACETA SANITARIA	Article	Primary health care; Primary care; Evaluation of effectiveness and equity; Health systems	INFANT-MORTALITY; MEDICAL HOME; CHILD-MORTALITY; UNITED-STATES; COUNTRIES; PHYSICIAN; ACCESS; INEQUALITIES; CONTINUITY; SYSTEMS	As of 2005, the literature on the benefits of primary care oriented health systems was consistent in showing greater effectiveness, greater efficiency, and greater equity. In the ensuing five years, nothing changed that conclusion: but there is now greater understanding of the mechanisms by which the benefits of primary care are achieved. We now know that, within certain bounds, neither the wealt…	Johns Hopkins Univ, Dept Hlth Policy & Management, Baltimore, MD 21218 USA	Johns Hopkins University	ELSEVIER	BRIDGEWATER	685 ROUTE 202-206, BRIDGEWATER, NJ 08807 USA	GAC SANIT	Gac. Sanit.	MAR	2012	7	Health Care Sciences & Services; Health Policy & Services; Public, Environmental & Occupational Health	Science Citation Index Expanded (SCI-EXPANDED); Social Science Citation Index (SSCI)	Health Care Sciences & Services; Public, Environmental & Occupational Health	920FZ	22265645	gold			View Full Record in Web of Science
J	Sun, X; Sun, T; Jin, YS; Wang, YP	Sun, Xuan; Sun, Tao; Jin, Yushan; Wang, Ya Ping	Spatial Organization of Hierarchical Medical Services within the City Proper of Tianjin, China: Towards Efficient Medical Alliances	SUSTAINABILITY	Article	spatial organization; hierarchical medical services; medical alliance; health care; China	EMERGENCY-DEPARTMENT USE; PRIMARY-HEALTH-CARE; DISTANCE-DECAY; SYSTEM REFORM; ACCESSIBILITY; IMPACT; COMPLEX; MODEL	To address the low performance of health care service delivery in the half-market system, the Chinese government has begun to advocate the medical alliance (MA) recently. Instead of strict regulations on the procedure of diagnosis and treatment, flexible resource sharing among medical institutions of different grades inside each MA is encouraged. By now, many attempts have been made for MA establ…	[Sun, Xuan; Sun, Tao] Nankai Univ, Zhou Enlai Sch Govt, Tianjin 300350, Peoples R China; [Sun, Xuan] Nankai Univ, Expt Teaching Ctr Appl Social Sci, Tianjin 300350, Peoples R China; [Jin, Yushan] Zhejiang Univ, Sch Publ Affairs, Hangzhou 310058, Zhejiang, Peoples R China; [Wang, Ya Ping] Univ Glasgow, Sch Social & Polit Sci, Glasgow G12 8RS, Lanark, Scotland	Nankai University; Nankai University; Zhejiang University; University of Glasgow	MDPI	BASEL	ST ALBAN-ANLAGE 66, CH-4052 BASEL, SWITZERLAND	SUSTAINABILITY-BASEL	Sustainability	JAN 1	2019	15	Green & Sustainable Science & Technology; Environmental Sciences; Environmental Studies	Science Citation Index Expanded (SCI-EXPANDED); Social Science Citation Index (SSCI)	Science & Technology - Other Topics; Environmental Sciences & Ecology	HJ4ER		gold, Green Submitted, Green Published, Green Accepted			View Full Record in Web of Science
J	Suzana, M; Walls, H; Smith, R; Hanefeld, J	Suzana, Mariyam; Walls, Helen; Smith, Richard; Hanefeld, Johanna	Understanding medical travel from a source country perspective: a cross sectional study of the experiences of medical travelers from the Maldives	GLOBALIZATION AND HEALTH	Article	Medical travel; Governance; Maldives	HEALTH-CARE; NETWORKS; TOURISM; ACCESS	Background: The resolution adopted in 2006 by the World Health Organization on international trade and health urges Member States to understand the implications of international trade and trade agreements for health and to address any challenges arising through policies and regulations. The government of Maldives is an importer of health services (with outgoing medical travelers), through offerin…	[Suzana, Mariyam] Mald Natl Univ, Fac Hlth Sci, Dept Publ Hlth, Haveeree Higun 2004, Male, Maldives; [Walls, Helen; Smith, Richard; Hanefeld, Johanna] London Sch Hyg & Trop Med, Dept Global Hlth & Dev, Keppel St, London WC1E 7HT, England	University of London; London School of Hygiene & Tropical Medicine	BIOMED CENTRAL LTD	LONDON	236 GRAYS INN RD, FLOOR 6, LONDON WC1X 8HL, ENGLAND	GLOBALIZATION HEALTH	Global. Health	JUN 19	2018	10	Public, Environmental & Occupational Health	Science Citation Index Expanded (SCI-EXPANDED); Social Science Citation Index (SSCI)	Public, Environmental & Occupational Health	GK1JI	29921295	Green Published, gold, Green Accepted			View Full Record in Web of Science
J	Doonan, MT; Tull, KR	Doonan, Michael T.; Tull, Katharine R.	Health Care Reform in Massachusetts: Implementation of Coverage Expansions and a Health Insurance Mandate	MILBANK QUARTERLY	Article	Coverage expansion; health reform; state health care reform; universal coverage; individual mandate	MARKET	Methods: The data in this article are based on a case study of Massachusetts, including interviews with key stakeholders, state government, and Commonwealth Health Insurance Connector Authority officials during the first three years of the program and a detailed analysis of primary and secondary documents. Findings: Coverage expansion and an individual mandate led Massachusetts to define affordab…	[Doonan, Michael T.] Brandeis Univ, Heller Sch Social Policy & Management, Waltham, MA 02454 USA	Brandeis University	WILEY-BLACKWELL PUBLISHING, INC	MALDEN	COMMERCE PLACE, 350 MAIN ST, MALDEN 02148, MA USA	MILBANK Q	Milbank Q.	MAR	2010	27	Health Care Sciences & Services; Health Policy & Services	Science Citation Index Expanded (SCI-EXPANDED); Social Science Citation Index (SSCI)	Health Care Sciences & Services	573NA	20377758	Green Published			View Full Record in Web of Science
J	Adefolarin, AO; Gershim, A; Sola, AO; Oye, G	Adefolarin, Adeyinka Olufolake; Gershim, Asiki; Sola, Arulogun Oyedunni; Oye, Gureje	The effect of training and supervision on primary health care workers' competence to deliver maternal depression inclusive health education in Ibadan, Nigeria: a quasi-experimental study	BMC HEALTH SERVICES RESEARCH	Article	Training; Supervision; Implementation; Maternal depression; Competence; Primary health care workers; Educational materials; Competence	QUALITY-OF-CARE; DISORDERS; OUTCOMES; CHILDREN; IMPACT; INCOME; WOMEN	Background Health workers lack the competence to address maternal depression in the routine health education in Nigeria. Hence, awareness among maternal-child health clients is low. We assessed the effect of training and supervision on knowledge, skills, and self-efficacy of primary healthcare workers in delivering health talks and the clients' knowledge on maternal depression. Methods A quasi-ex…	[Adefolarin, Adeyinka Olufolake; Oye, Gureje] Univ Ibadan, Coll Med, Dept Psychiat, Ibadan, Nigeria; [Adefolarin, Adeyinka Olufolake; Sola, Arulogun Oyedunni] Univ Ibadan, Fac Publ Hlth, Dept Hlth Promot & Educ, Ibadan, Nigeria; [Gershim, Asiki] African Populat & Hlth Res Ctr, Nairobi, Kenya; [Gershim, Asiki] Karolinska Inst, Dept Womens & Childrens Hlth, Stockholm, Sweden; [Sola, Arulogun Oyedun…	University of Ibadan; University of Ibadan; African Population & Health Research Centre; Karolinska Institutet; University of Ibadan; World Health Organization; University of Ibadan	BMC	LONDON	CAMPUS, 4 CRINAN ST, LONDON N1 9XW, ENGLAND	BMC HEALTH SERV RES	BMC Health Serv. Res.	NOV 30	2021	14	Health Care Sciences & Services	Science Citation Index Expanded (SCI-EXPANDED)	Health Care Sciences & Services	XF3XL	34847938	Green Submitted, gold, Green Published			View Full Record in Web of Science
J	Ni, H; Paul, JA; Bagchi, A	Ni, Huan; Paul, Jomon Aliyas; Bagchi, Aniruddha	Effect of Certificate of Need Law on the intensity of competition: The market for emergency care	SOCIO-ECONOMIC PLANNING SCIENCES	Article	CON Law; Health policy; Competition; Herfindahl-Hirschman Index; Emergency department	HEALTH-CARE; EMPIRICAL-ANALYSIS; REGULATIONS; STRATEGY; ENTRY; EXPENDITURES; DEPARTMENTS; HOSPITALS; CAPACITY; BALANCE	Purpose: This article aims to contribute to the academic literature in better understanding the impact of Certificate of Need (CON) Law on Emergency Department (ED) care. Impact of CON Law on ED competition remains an unanswered empirical question. Methods: We examine the impact of CON Law and its stringency on the intensity of competition (rivalry among competitors) between EDs measured by the H…	[Ni, Huan; Paul, Jomon Aliyas; Bagchi, Aniruddha] Kennesaw State Univ, Dept Econ Finance & Quantitat Anal, 560 Parliament Garden Way, Kennesaw, GA 30144 USA	University System of Georgia; Kennesaw State University	ELSEVIER SCIENCE INC	NEW YORK	360 PARK AVE SOUTH, NEW YORK, NY 10010-1710 USA	SOCIO-ECON PLAN SCI	Socio-Econ. Plan. Sci.	DEC	2017	15	Economics; Management; Operations Research & Management Science	Science Citation Index Expanded (SCI-EXPANDED); Social Science Citation Index (SSCI)	Business & Economics; Operations Research & Management Science	FL0WT					View Full Record in Web of Science
J	Kenny, A; McConnachie, S; Petrie, E; Farrell, G	Kenny, Amanda; McConnachie, Sue; Petrie, Eileen; Farrell, Gerry	Preparing nurses with enhanced mental health knowledge and skill: A major in mental health	COLLEGIAN	Article	Mental health; Nurse education	CLINICAL SUPERVISION; NURSING-STUDENTS; EDUCATION	In Australia, since the early 1990s there has been a significant change to the way in which mental illness has been managed. Major government reforms resulted in the 'mainstreaming' of mental health care, with a significant reduction in the numbers of psychiatric hospitals. This significant policy change resulted in the demise of direct entry, specialist mental health nurse education that was the…	[Kenny, Amanda; McConnachie, Sue; Petrie, Eileen; Farrell, Gerry] La Trobe Univ, Fac Hlth Sci, Div Nursing & Midwifery, Bundoora, Vic 3086, Australia	La Trobe University	ELSEVIER SCIENCE BV	AMSTERDAM	PO BOX 211, 1000 AE AMSTERDAM, NETHERLANDS	COLLEGIAN	Collegian		2009	8	Nursing	Science Citation Index Expanded (SCI-EXPANDED); Social Science Citation Index (SSCI)	Nursing	495DJ	19831147	Green Published			View Full Record in Web of Science
J	McDonough, JE	McDonough, John E.	Wyden's Waiver: State Innovation on Steroids	JOURNAL OF HEALTH POLITICS POLICY AND LAW	Article			Section 1332 of Title I of the Affordable Care Act offers to state governments the ability to waive significant portions of the ACA, including requirements related to qualified health plans, health benefit exchanges, cost sharing, and refundable tax credits. It permits state governments to obtain funding that otherwise would have gone to residents and businesses through the ACA and to use those f…	Harvard Univ, Sch Publ Health, Cambridge, MA 02138 USA	Harvard University	DUKE UNIV PRESS	DURHAM	905 W MAIN ST, STE 18-B, DURHAM, NC 27701 USA	J HEALTH POLIT POLIC	J. Health Polit. Policy Law	OCT	2014	13	Health Care Sciences & Services; Health Policy & Services; Medicine, Legal; Social Issues; Social Sciences, Biomedical	Science Citation Index Expanded (SCI-EXPANDED); Social Science Citation Index (SSCI)	Health Care Sciences & Services; Legal Medicine; Social Issues; Biomedical Social Sciences	AR1WB	24842970				View Full Record in Web of Science
J	Aung, TS; Luan, SJ; Xu, QY	Aung, Thiri Shwesin; Luan, Shengji; Xu, Qiyong	Application of multi-criteria-decision approach for the analysis of medical waste management systems in Myanmar	JOURNAL OF CLEANER PRODUCTION	Article	Healthcare waste management; MCDA; AHP; ANP; Myanmar	GENERATION RATES; ALTERNATIVES	Health-care services inevitably create medical waste that may become hazardous to public health and the environment. Nonetheless, a comprehensive and standardized evaluation framework to assess the status of medical waste management is currently lacking. This research developed a novel healthcare Waste Management evaluation framework based upon the World Health Organization (WHO) guidelines on th…	[Aung, Thiri Shwesin; Luan, Shengji; Xu, Qiyong] Peking Univ, Shenzhen Grad Sch, Shenzhen Engn Lab Ecoefficient Polysilicate Mat, Sch Environm & Energy, Shenzhen 518055, Peoples R China	Peking University	ELSEVIER SCI LTD	OXFORD	THE BOULEVARD, LANGFORD LANE, KIDLINGTON, OXFORD OX5 1GB, OXON, ENGLAND	J CLEAN PROD	J. Clean Prod.	JUN 10	2019	13	Green & Sustainable Science & Technology; Engineering, Environmental; Environmental Sciences	Science Citation Index Expanded (SCI-EXPANDED)	Science & Technology - Other Topics; Engineering; Environmental Sciences & Ecology	HV8RA					View Full Record in Web of Science
J	Liu, MQ; Fan, XY; Ma, SG	Liu, Mengque; Fan, Xinyan; Ma, Shuangge	A Linguistic Analysis of News Coverage of E-Healthcare in China with a Heterogeneous Graphical Model	ENTROPY	Article	E-healthcare; news coverage; linguistic network; heterogeneous graphical model		E-healthcare has been envisaged as a major component of the infrastructure of modern healthcare, and has been developing rapidly in China. For healthcare, news media can play an important role in raising public interest and utilization of a particular service and complicating (and, perhaps clouding) debate on public health policy issues. We conducted a linguistic analysis of news reports from Jan…	[Liu, Mengque] Xi An Jiao Tong Univ, Sch Journalism & New Media, 28 Xianning West Rd, Xian 710049, Peoples R China; [Fan, Xinyan] Renmin Univ China, Sch Stat, Ctr Appl Stat, 59 Zhongguancun St, Beijing 100872, Peoples R China; [Ma, Shuangge] Yale Univ, Dept Biostat, 60 Coll St, New Haven, CT 06520 USA	Xi'an Jiaotong University; Renmin University of China; Yale University	MDPI	BASEL	ST ALBAN-ANLAGE 66, CH-4052 BASEL, SWITZERLAND	ENTROPY-SWITZ	Entropy	NOV	2022	23	Physics, Multidisciplinary	Science Citation Index Expanded (SCI-EXPANDED)	Physics	6V1QJ	36359647	gold, Green Published			View Full Record in Web of Science
J	Wallace, J; Pitts, M; Liu, C; Lin, V; Hajarizadeh, B; Richmond, J; Locarnini, S	Wallace, J.; Pitts, M.; Liu, C.; Lin, V.; Hajarizadeh, B.; Richmond, J.; Locarnini, S.	More than a virus: a qualitative study of the social implications of hepatitis B infection in China	INTERNATIONAL JOURNAL FOR EQUITY IN HEALTH	Article	China; Hepatitis B; Social impact; Stigma; Health care access; Qualitative study	HEALTH-CARE; KNOWLEDGE; MORTALITY; CARRIERS; THERAPY; STIGMA; IMPACT	Background: China has the largest absolute number of people living with hepatitis B with up to 300,000 people estimated to die each year from hepatitis B related diseases. Despite advances in immunisation, clinical management, and health policy, there is still a lack of accessible and affordable health care for people with hepatitis B. Through in-depth interviews, this study identifies the person…	[Wallace, J.; Pitts, M.; Hajarizadeh, B.; Richmond, J.] La Trobe Univ, Australian Res Ctr Sex Hlth & Soc, 215 Franklin St, Melbourne, Vic 3000, Australia; [Liu, C.] La Trobe Univ, China Hlth Program, Melbourne, Vic, Australia; [Lin, V.] La Trobe Univ, Dept Publ Hlth, Melbourne, Vic, Australia; [Hajarizadeh, B.] Univ New South Wales, UNSW Australia, Kirby Inst, Sydney, NSW, Australia; [Locarnini, …	La Trobe University; La Trobe University; La Trobe University; University of New South Wales Sydney; Kirby Institute; Victorian Infectious Diseases Reference Laboratory; World Health Organization; University of Melbourne; Peter Doherty Institute	BMC	LONDON	CAMPUS, 4 CRINAN ST, LONDON N1 9XW, ENGLAND	INT J EQUITY HEALTH	Int. J. Equity Health	AUG 1	2017	7	Public, Environmental & Occupational Health	Social Science Citation Index (SSCI)	Public, Environmental & Occupational Health	FC2KE	28764768	Green Published, gold			View Full Record in Web of Science
J	Uhlig, PN	Uhlig, PN	Understanding the new world of health care	ANNALS OF THORACIC SURGERY	Article; Proceedings Paper		QUALITY	This address introduces an informed new leader who demonstrates our specialty in action. As you read Paul Uhlig's inspiring words, you will be proud of the spirit that is stirring in the wheatfields of Kansas and throughout the specialty. Like a cardiothoracic resident who learned transplantation immunology, Paul brought ''the right stuff'' to the right place. As the first Alley-Sheridan Scholar-…	CENT PLAINS CARDIOTHORAC SURG LLC, WICHITA, KS USA		ELSEVIER SCIENCE INC	NEW YORK	360 PARK AVE SOUTH, NEW YORK, NY 10010-1710 USA	ANN THORAC SURG	Ann. Thorac. Surg.	NOV	1997	5	Cardiac & Cardiovascular Systems; Respiratory System; Surgery	Science Citation Index Expanded (SCI-EXPANDED); Conference Proceedings Citation Index - Science (CPCI-S)	Cardiovascular System & Cardiology; Respiratory System; Surgery	YG995	9386720	Bronze			View Full Record in Web of Science
J	Savage, P; Mahmoud, S; Patel, Y; Kantarjian, H	Savage, Philip; Mahmoud, Sarah; Patel, Yogin; Kantarjian, Hagop	Cancer Drugs: An International Comparison of Postlicensing Price Inflation	JOURNAL OF ONCOLOGY PRACTICE	Article		MARKET; TRENDS	Purpose The cost of cancer drugs forms a rising proportion of health care budgets worldwide. A number of studies have examined international comparisons of initial cost, but there is little work on postlicensing price increases. To examine this, we compared cancer drug prices at initial sale and subsequent price inflation in the United States and United Kingdom and also reviewed relevant price co…	Brighton & Sussex Univ Hosp, Brighton, E Sussex, England; Imperial Coll Healthcare Natl Hlth Serv Trust, London, England; Univ Texas MD Anderson Canc Ctr, Houston, TX 77030 USA	Brighton and Sussex University Hospitals NHS Trust; Imperial College London; University of Texas System; UTMD Anderson Cancer Center	AMER SOC CLINICAL ONCOLOGY	ALEXANDRIA	2318 MILL ROAD, STE 800, ALEXANDRIA, VA 22314 USA	J ONCOL PRACT	J. Oncol. Pract.	JUN	2017	6	Oncology	Science Citation Index Expanded (SCI-EXPANDED)	Oncology	EX7JH	28605615	Bronze			View Full Record in Web of Science
J	Martinez-Gutierrez, MS; Cuadrado, C	Martinez-Gutierrez, Maria Soledad; Cuadrado, Cristobal	Health policy in the concertacion era (1990-2010): Reforms the chilean way	SOCIAL SCIENCE & MEDICINE	Article	Health policy; Health care reform; Market reform; Chilean health system; ISAPRE; AUGE	ECONOMICS	The Chilean health system has experienced important transformations in the last decades with a neoliberal turn to privatization of the health insurance and healthcare market since the Pinochet reforms of the 1980s. During 20 years of center-left political coalition governments several reforms were attempted to regulate and reform such markets. This paper analyzes regulatory policies for the priva…	[Martinez-Gutierrez, Maria Soledad; Cuadrado, Cristobal] Univ Chile, Escuela Salud Publ, Programa Polit Sistemas & Gest Salud, Independencia 939, Santiago 8380453, Chile	Universidad de Chile	PERGAMON-ELSEVIER SCIENCE LTD	OXFORD	THE BOULEVARD, LANGFORD LANE, KIDLINGTON, OXFORD OX5 1GB, ENGLAND	SOC SCI MED	Soc. Sci. Med.	JUN	2017	10	Public, Environmental & Occupational Health; Social Sciences, Biomedical	Science Citation Index Expanded (SCI-EXPANDED); Social Science Citation Index (SSCI)	Public, Environmental & Occupational Health; Biomedical Social Sciences	EW0XV	28448825				View Full Record in Web of Science
J	Perleth, M; Busse, R	Perleth, M; Busse, R	Health technology assessment in Germany - Status challenges, and development	INTERNATIONAL JOURNAL OF TECHNOLOGY ASSESSMENT IN HEALTH CARE	Article	technology assessment; biomedical; delivery of health care; Germany		The objectives of this paper are to describe the status and development of health technology regulation with regard to coverage decisions and utilization, and to analyze the current situation of health technology assessment (HTA) in Germany. The relevant literature for controlling health technologies was identified by searching the literature and databases and through personal contacts. The liter…	Hannover Med Sch, Dept Epidemiol Social Med & Hlth Syst Res, D-30625 Hannover, Germany; European Observ Hlth Care Syst, Escuela Nacl Sanidad, Madrid, Spain	Hannover Medical School; Instituto de Salud Carlos III; Escuela Nacional de Sanidad (ENS)	CAMBRIDGE UNIV PRESS	NEW YORK	32 AVENUE OF THE AMERICAS, NEW YORK, NY 10013-2473 USA	INT J TECHNOL ASSESS	Int. J. Technol. Assess. Health Care	SPR	2000	17	Health Care Sciences & Services; Public, Environmental & Occupational Health; Medical Informatics	Science Citation Index Expanded (SCI-EXPANDED)	Health Care Sciences & Services; Public, Environmental & Occupational Health; Medical Informatics	337BA	10932416				View Full Record in Web of Science
S	Munos, B; Baker, PC; Bot, BM; Crouthamel, M; de Vries, G; Ferguson, I; Hixson, JD; Malek, LA; Mastrototaro, JJ; Misra, V; Ozcan, A; Sacks, L; Wang, P	Munos, Bernard; Baker, Pamela C.; Bot, Brian M.; Crouthamel, Michelle; de Vries, Glen; Ferguson, Ian; Hixson, John D.; Malek, Linda A.; Mastrototaro, John J.; Misra, Veena; Ozcan, Aydogan; Sacks, Leonard; Wang, Pei	Mobile health: the power of wearables, sensors, and apps to transform clinical trials	SPECIAL ISSUE: ANNALS REPORTS, VOL 1375	Article; Book Chapter	biosensors; mobile technology; wireless; medical device; health care; data; clinical study		Mobile technology has become a ubiquitous part of everyday life, and the practical utility of mobile devices for improving human health is only now being realized. Wireless medical sensors, or mobile biosensors, are one such technology that is allowing the accumulation of real-time biometric data that may hold valuable clues for treating even some of the most devastating human diseases. From wear…	[Munos, Bernard] Milken Inst, FasterCures, Washington, DC 20005 USA; [Baker, Pamela C.] Questex Media Grp LLC, FierceBigData, Newton, MA USA; [Bot, Brian M.] Sage Bionetworks, Seattle, WA USA; [Crouthamel, Michelle] GlaxoSmithKline, Collegeville, PA USA; [de Vries, Glen] Medidata Solut, New York, NY USA; [Ferguson, Ian] ARM, San Francisco, CA USA; [Hixson, John D.] Univ Calif San Francisco, Dept …	GlaxoSmithKline; University of California System; University of California San Francisco; US Department of Veterans Affairs; Veterans Health Administration (VHA); San Francisco VA Medical Center; Medtronic; North Carolina State University; University of California System; University of California Los Angeles; University of California System; University of California Los Angeles; University of Cal…	BLACKWELL SCIENCE PUBL	OXFORD	OSNEY MEAD, OXFORD OX2 0EL, ENGLAND	ANN NY ACAD SCI	Ann.NY Acad.Sci.		2016	16	Multidisciplinary Sciences	Book Citation Index– Science (BKCI-S); Science Citation Index Expanded (SCI-EXPANDED)	Science & Technology - Other Topics	BF5HR	27384501	Bronze			View Full Record in Web of Science
J	Wu, J; Li, XF; Song, Y; Shao, H; Shi, Q; Qin, DD; Xie, SB; Shi, LZ	Wu, Jian; Li, Xiaofang; Song, Yao; Shao, Hui; Shi, Qian; Qin, Doudou; Xie, Shuangbao; Shi, Lizheng	The impact of a bundled policy intervention on improving the performance of rural healthcare in China	INTERNATIONAL JOURNAL FOR EQUITY IN HEALTH	Article	Primary Health Care Services; Performance-related contracts; Policy evaluation; Rural health; China	SERVICE DELIVERY; PAY	Background: The strategy of health policy has been changed for improving the performances to meeting the increasing healthcare demands. However, limited evidences were found to prove that the bundled payment was valid for service delivering in public sector. This study was designed to evaluate the effectiveness of a bundled policy on strengthening the county-village communication and improving th…	[Wu, Jian; Li, Xiaofang; Qin, Doudou] Zhengzhou Univ, Coll Publ Hlth, Sci Ave 100, Zhengzhou 450001, Henan Province, Peoples R China; [Song, Yao] Zhengzhou Univ, Coll Informat & Engn, Zhengzhou 450001, Peoples R China; [Shao, Hui; Shi, Qian; Shi, Lizheng] Tulane Univ, Sch Publ Hlth & Trop Med, New Orleans, LA 70112 USA; [Xie, Shuangbao] Henan Prov Hlth & Family Planning Comm, Zhengzhou 450003, Pe…	Zhengzhou University; Zhengzhou University; Tulane University	BMC	LONDON	CAMPUS, 4 CRINAN ST, LONDON N1 9XW, ENGLAND	INT J EQUITY HEALTH	Int. J. Equity Health	MAR 10	2016	8	Public, Environmental & Occupational Health	Social Science Citation Index (SSCI)	Public, Environmental & Occupational Health	DG3MB	26964860	Green Published, gold			View Full Record in Web of Science
J	Blomqvist, Å	Blomqvist, Ake	Health system reform in China: What role for private insurance?	CHINA ECONOMIC REVIEW	Article	China; Health-care reform		The purpose of the present paper is to show that much of the literature on health economics and on the international experience with different forms of health system organization can be interpreted IS Supporting the idea that reliance oil an unregulated market mechanism for organizing the production and financing of health services is likely to result in major problems both with respect to effici…	Cent Univ Finance & Econ, China Ctr Human Capital & Labor Market Res, Beijing, Peoples R China	Central University of Finance & Economics	ELSEVIER SCIENCE INC	NEW YORK	STE 800, 230 PARK AVE, NEW YORK, NY 10169 USA	CHINA ECON REV	China Econ. Rev.	DEC	2009	8	Economics	Social Science Citation Index (SSCI)	Business & Economics	515CQ					View Full Record in Web of Science
J	Van Beek, K; Woitha, K; Ahmed, N; Menten, J; Jaspers, B; Engels, Y; Ahmedzai, SH; Vissers, K; Hasselaar, J	Van Beek, Karen; Woitha, Kathrin; Ahmed, Nisar; Menten, Johan; Jaspers, Birgit; Engels, Yvonne; Ahmedzai, Sam H.; Vissers, Kris; Hasselaar, Jeroen	Comparison of legislation, regulations and national health strategies for palliative care in seven European countries (Results from the Europall Research Group): a descriptive study	BMC HEALTH SERVICES RESEARCH	Article	Palliative care; Government regulation; European Union; Health policy; Legislation; Health plan implementation	QUALITY INDICATORS	Background: According to EU policy, anyone in need of palliative care should be able to have access to it. It is therefore important to investigate which palliative care topics are subject to legislation and regulations in Europe and how these are implemented in (national) health care plans. This paper aims to deliver a structured overview of the legislation, existing regulations and the differen…	[Van Beek, Karen; Menten, Johan] Univ Hosp Gasthuisberg, Dept Radiat Oncol & Palliat Med, B-3000 Louvain, Belgium; [Woitha, Kathrin; Engels, Yvonne; Vissers, Kris; Hasselaar, Jeroen] Radboud Univ Nijmegen, Med Ctr, Dept Anesthesiol Pain & Palliat Med, NL-6525 ED Nijmegen, Netherlands; [Ahmed, Nisar; Ahmedzai, Sam H.] Univ Sheffield, Sch Med & Biomed Sci, Acad Unit Support Care, Sheffield, S Yorks…	KU Leuven; University Hospital Leuven; Radboud University Nijmegen; University of Sheffield; University of Bonn; University of Gottingen	BMC	LONDON	CAMPUS, 4 CRINAN ST, LONDON N1 9XW, ENGLAND	BMC HEALTH SERV RES	BMC Health Serv. Res.	JUL 17	2013	11	Health Care Sciences & Services	Science Citation Index Expanded (SCI-EXPANDED)	Health Care Sciences & Services	186UP	23866928	Green Published, gold			View Full Record in Web of Science
J	Kelley, D	Kelley, D	What are the public obligations to AIDS patients?	HEALTH CARE ANALYSIS	Article	autonomy; ethics; health care policy; HIV/AIDS; individualism; obligations; rights; welfare	CARE	The operating assumption in most discussions of health policy is that government has some responsibility for the health of its citizens and that it may legitimately tax, subsidize, and regulate its citizens in the exercise of that responsibility. On this assumption, public obligations to HIV/AIDS patients are a function of their needs in relationship to other health needs. This paper challenges t…	Objectivist Ctr, Poughkeepsie, NY 12603 USA		KLUWER ACADEMIC PUBL	DORDRECHT	VAN GODEWIJCKSTRAAT 30, 3311 GZ DORDRECHT, NETHERLANDS	HEALTH CARE ANAL	Health Care Anal.	MAR	2002	12	Ethics; Health Policy & Services; Social Sciences, Biomedical	Social Science Citation Index (SSCI)	Social Sciences - Other Topics; Health Care Sciences & Services; Biomedical Social Sciences	555PQ	15971567				View Full Record in Web of Science
J	Woodsong, C; Shedlin, M; Koo, H	Woodsong, C; Shedlin, M; Koo, H	The 'natural' body, God and contraceptive use in the southeastern United States	CULTURE HEALTH & SEXUALITY	Article		TUSKEGEE-SYPHILIS; WOMEN; BELIEFS; AIDS; FERTILITY; ACCEPTABILITY; PERSPECTIVES; COMMUNITY; AMERICANS; PROGRAMS	Data collected among African-American and Caucasian women and men in the southeastern USA indicate that participants' perceptions of nature, God's will and the human body influence reproductive health and decision-making. Attitudes about the health care system, pharmaceutical companies and government programmes for fertility regulation reinforce these views and may negatively affect willingness t…	Family Hlth Int, Behav & Social Sci Div, Res Triangle Pk, NC 27709 USA		ROUTLEDGE JOURNALS, TAYLOR & FRANCIS LTD	ABINGDON	4 PARK SQUARE, MILTON PARK, ABINGDON OX14 4RN, OXFORDSHIRE, ENGLAND	CULT HEALTH SEX	Cult. Health Sex	JAN-FEB	2004	18	Family Studies; Social Sciences, Biomedical	Social Science Citation Index (SSCI)	Family Studies; Biomedical Social Sciences	767LZ	21972833	Green Accepted			View Full Record in Web of Science
J	Liu, ZY	Liu, Ziyu	Regulating private medical institutions: a case study of China	HEALTH ECONOMICS POLICY AND LAW	Article	China; International human rights law; private medical institutions; privatisation; regulation		The expansion of privatisation in health care has been discussed extensively in most European countries and remains a hot topic nowadays. In China, privatisation results in considerable changes in its health care system, especially accelerating the ever-growing private medical institutions (PMIs). The rapid growth of PMIs raises the question of regulation for the Chinese government. Given the fac…	[Liu, Ziyu] Erasmus Univ, Erasmus Sch Hlth Policy & Management, Law & Hlth Care, Rotterdam, Netherlands	Erasmus University Rotterdam; Erasmus University Rotterdam - Excl Erasmus MC	CAMBRIDGE UNIV PRESS	CAMBRIDGE	EDINBURGH BLDG, SHAFTESBURY RD, CB2 8RU CAMBRIDGE, ENGLAND	HEALTH ECON POLICY L	Health Econ. Policy Law	APR	2021	14	Health Policy & Services	Social Science Citation Index (SSCI)	Health Care Sciences & Services	RA4XJ	31441396				View Full Record in Web of Science
J	Zhang, CC; Zhang, J; Qiu, X; Zhang, YY; Lin, ZY; Huang, P; Pan, YX; Storch, EA; Sun, BM; Li, DY	Zhang, Chencheng; Zhang, Jing; Qiu, Xian; Zhang, Yingying; Lin, Zhengyu; Huang, Peng; Pan, Yixin; Storch, Eric A.; Sun, Bomin; Li, Dianyou	Deep Brain Stimulation for Parkinson's Disease During the COVID-19 Pandemic: Patient Perspective	FRONTIERS IN HUMAN NEUROSCIENCE	Article	deep brain stimulation; Parkinson's disease; COVID-19; Person-centered care; elective surgery		Background: Public health guidelines have recommended that elective medical procedures, including deep brain stimulation (DBS) surgery for Parkinson's disease (PD), should not be scheduled during the coronavirus (COVID-19) pandemic to prevent further virus spread and overload on health care systems. However, delaying DBS surgery for PD may not be in the best interest of individual patients and is…	[Zhang, Chencheng; Zhang, Jing; Qiu, Xian; Zhang, Yingying; Lin, Zhengyu; Huang, Peng; Pan, Yixin; Sun, Bomin; Li, Dianyou] Shanghai Jiao Tong Univ, Sch Med, Ruijin Hosp, Dept Neurosurg, Shanghai, Peoples R China; [Zhang, Chencheng; Zhang, Jing; Qiu, Xian; Zhang, Yingying; Lin, Zhengyu; Huang, Peng; Pan, Yixin; Sun, Bomin; Li, Dianyou] Shanghai Jiao Tong Univ, Sch Med, Ruijin Hosp, Ctr Funct Neur…	Shanghai Jiao Tong University; Shanghai Jiao Tong University; Baylor College of Medicine	FRONTIERS MEDIA SA	LAUSANNE	AVENUE DU TRIBUNAL FEDERAL 34, LAUSANNE, CH-1015, SWITZERLAND	FRONT HUM NEUROSCI	Front. Hum. Neurosci.	APR 1	2021	7	Neurosciences; Psychology	Science Citation Index Expanded (SCI-EXPANDED)	Neurosciences & Neurology; Psychology	RN0SY	33867957	Green Published, gold			View Full Record in Web of Science
J	Filipponi, F; De Simone, P; Mosca, F	Filipponi, F; De Simone, P; Mosca, F	Appraisal of the coordinator-based transplant organizational model	TRANSPLANTATION PROCEEDINGS	Article; Proceedings Paper			In 1999, the Italian Parliament passed a law aimed at setting the standards of practice and quality in organ, tissue and cell donation, and transplantation. For the first time in the history of Italian transplantation, a coordinator-based model reproducing some of the basic principles of the Spanish system was officially enacted by the Parliament, bringing to an end years of lacking regulation. W…	Univ Pisa, Liver Transplant Unit, Pisa, Italy	University of Pisa	ELSEVIER SCIENCE INC	NEW YORK	360 PARK AVE SOUTH, NEW YORK, NY 10010-1710 USA	TRANSPLANT P	Transplant. Proc.	JUL-AUG	2005	2	Immunology; Surgery; Transplantation	Conference Proceedings Citation Index - Science (CPCI-S); Science Citation Index Expanded (SCI-EXPANDED)	Immunology; Surgery; Transplantation	961VE	16182696				View Full Record in Web of Science
J	March, RJ	March, Raymond J.	Skin in the game: comparing the private and public regulation of isotretinoin	JOURNAL OF INSTITUTIONAL ECONOMICS	Article		PREGNANCY-PREVENTION; HEALTH-CARE; SAFE USE; ACCUTANE; IPLEDGE; PROGRAM; RISK; INFORMATION; GOVERNMENT; EFFICIENCY	This paper engages in a comparative-institutional analysis of the private and public risk-management programs of the drug isotretinoin, which are designed to prevent the undesired effects isotretinoin has on fetal development. This case study sheds light on the comparative effectiveness of private and public regulation in the pharmaceutical and healthcare markets. A range of evidence indicates th…	[March, Raymond J.] Texas Tech Univ, Dept Agr, Lubbock, TX 79409 USA; [March, Raymond J.] Texas Tech Univ, Appl Econ Off C 203, Lubbock, TX 79409 USA	Texas Tech University System; Texas Tech University; Texas Tech University System; Texas Tech University	CAMBRIDGE UNIV PRESS	CAMBRIDGE	EDINBURGH BLDG, SHAFTESBURY RD, CB2 8RU CAMBRIDGE, ENGLAND	J I ECON	J. Inst. Econ.	SEP	2017	24	Economics	Social Science Citation Index (SSCI)	Business & Economics	FD7QL					View Full Record in Web of Science
J	Jaminola, J; Negre, JM; Pepito, VCF; Loreche, AM; Dayrit, MM	Jaminola III, Leonardo; Negre, Jana Marie; Pepito, Veincent Christian F.; Loreche, Arianna Maever; Dayrit, Manuel M.	The policy environment of self-care: a case study of the Philippines	HEALTH POLICY AND PLANNING	Article; Early Access	Self-care; policy review; Philippines; Universal Health Care	HEALTH; KNOWLEDGE; PRODUCTS	Self-care is the ability and empowerment of individuals to maintain health through informed health-care decisions, with or without the support of a health provider. High-income countries have made advances to their conceptualization, research and institutionalization of self-care, given its reported benefits to patients, the health system and economy. A similar undertaking in low- and middle-inco…	[Jaminola III, Leonardo; Negre, Jana Marie; Pepito, Veincent Christian F.; Loreche, Arianna Maever; Dayrit, Manuel M.] Ateneo Manila Univ, Sch Med & Publ Hlth, Ortigas Ave, Pasig 1604, Philippines; [Loreche, Arianna Maever] Univ Philippines Manila, NIH, Natl Clin Trials & Translat Ctr, Pedro Gil St, Manila 1000, Philippines	Ateneo de Manila University; University of the Philippines System; University of the Philippines Manila	OXFORD UNIV PRESS	OXFORD	GREAT CLARENDON ST, OXFORD OX2 6DP, ENGLAND	HEALTH POLICY PLANN	Health Policy Plan.	2022 NOV 4	2022	13	Health Care Sciences & Services; Health Policy & Services	Science Citation Index Expanded (SCI-EXPANDED); Social Science Citation Index (SSCI)	Health Care Sciences & Services	7S0UR	36331518	hybrid, Green Published			View Full Record in Web of Science
J	Kanthraj, GR; Srinivas, CR	Kanthraj, Garehatty Rudrappa; Srinivas, Chakravarty Rangacharl	Store and forward teledermatology	INDIAN JOURNAL OF DERMATOLOGY VENEREOLOGY & LEPROLOGY	Review	teledermatology; store and forward; capture; transfer; measure	COMPUTER-AIDED-DESIGN; ATOPIC-DERMATITIS; IMAGE-ANALYSIS; DIGITAL PHOTOGRAPHY; CUTANEOUS LESIONS; WOUND MEASUREMENT; VENOUS ULCERS; SURFACE-AREA; SCORAD INDEX; SOFTWARE	Store and forward and real time or videoconferences are the two types of teledermatology services practiced. Dermatology and radio-diagnosis are visual specialties suited for store-and-forward teleclermatology (SAFT). Advances in information technology, electronic instruments and biotechnology have revolutionized and brought changes in SAFT. Cellular phone, digital camera, personal digital assist…	[Kanthraj, Garehatty Rudrappa] Jagadguru Sri Shivarathreshwara Med Coll Hosp, Dept Skin & Sexually Transmitted Dis, Mysore, Karnataka, India; [Srinivas, Chakravarty Rangacharl] PSG Med Coll Hosp, Dept Skin & Sexually Transmitted Dis, Coimbatore, Tamil Nadu, India	JSS Academy of Higher Education & Research; JSS Medical College, Mysuru	WOLTERS KLUWER MEDKNOW PUBLICATIONS	MUMBAI	WOLTERS KLUWER INDIA PVT LTD , A-202, 2ND FLR, QUBE, C T S NO 1498A-2 VILLAGE MAROL, ANDHERI EAST, MUMBAI, 400059, INDIA	INDIAN J DERMATOL VE	Indian J. Dermatol. Venereol. Leprol.	JAN-FEB	2007	8	Dermatology	Science Citation Index Expanded (SCI-EXPANDED)	Dermatology	274OL	17314439	Green Submitted, gold			View Full Record in Web of Science
J	Tummala, PK; Vemuru, S; Setti, R; Lanke, KV; Myneni, SV; Gummavajjala, M; Naredla, K; Medida, LS	Tummala, Pavan Kumar; Vemuru, Srikanth; Setti, Rajeswari; Lanke, Kiranmayi Varma; Myneni, Sai Vardhan; Gummavajjala, Mahathi; Naredla, Kusuma; Medida, Lakshmi Saranya	Model Building for Internet of Things Based System for Monitoring Healthcare	INTERNATIONAL JOURNAL OF LIFE SCIENCE AND PHARMA RESEARCH	Review	Internet of Things; Bioinformatics; Data collection; IoT Sensors; Healthcare; Medical		Internet of things is becoming a big part of almost every sector and Obstetrics/Gynecology is no exception. IoT serving major roles form automating drudgery and tasks in medical practice to manage patients and medical resources. This IoT provides the outputs immediately but cannot completely depend on the decision, human interaction is necessary. It sure does as environment around mom is good, so…	[Tummala, Pavan Kumar; Vemuru, Srikanth] Koneru Lakshmaiah Educ Fdn, Dept Comp Sci & Engn, Guntur, Andhra Pradesh, India; [Setti, Rajeswari] VR Siddhartha Engn Coll, Dept Comp Sci & Engn, Vijayawada, Andhra Pradesh, India; [Lanke, Kiranmayi Varma; Myneni, Sai Vardhan; Gummavajjala, Mahathi; Naredla, Kusuma; Medida, Lakshmi Saranya] Koneru Lakshmaiah Educ Fdn, Dept Biotechnol, Guntur, Andhra Prade…	Koneru Lakshmaiah Education Foundation (K L Deemed to be University); Velagapudi Ramakrishna Siddhartha Engineering College; Koneru Lakshmaiah Education Foundation (K L Deemed to be University)	INT JOURNAL LIFESCIENCE & PHARMA RESEARCH	TAMILNADU	PLOT NO 10, 2 MAIN RD, RENGA NAGAR NEAR TO OLD ALPHA SCH, SATHANOOR MAIN RD, TIRUCHIRAPALLI, TAMILNADU, INDIA	INT J LIFE SCI PHARM	Int. J. Life Sci. Pharma Res.	DEC	2020	5	Chemistry, Medicinal	Emerging Sources Citation Index (ESCI)	Pharmacology & Pharmacy	QG1WA		Bronze			View Full Record in Web of Science
J	García-Prado, A; González, P	Garcia-Prado, Ariadna; Gonzalez, Paula	Policy and regulatory responses to dual practice in the health sector	HEALTH POLICY	Review	dual practice; health sector; public-private; regulation	CARE; SERVICES; MARKET	Physician dual practice is a widespread phenomenon which has implications for the equity, efficiency and quality of health care provision. Central to the analysis of physician dual practice is the trade-off between its benefits and costs, as well as the convenience of regulating it to undermine its adverse consequences. In this paper, we study and analyze different governmental responses to this …	Univ Pablo Olavide, Dept Econ, Seville 41013, Spain; Boston Univ, Dept Econ, Boston, MA 02215 USA	Universidad Pablo de Olavide; Boston University	ELSEVIER IRELAND LTD	CLARE	ELSEVIER HOUSE, BROOKVALE PLAZA, EAST PARK SHANNON, CO, CLARE, 00000, IRELAND	HEALTH POLICY	Health Policy	DEC	2007	11	Health Care Sciences & Services; Health Policy & Services	Science Citation Index Expanded (SCI-EXPANDED); Social Science Citation Index (SSCI)	Health Care Sciences & Services	234VL	17449134				View Full Record in Web of Science
J	Mendoza, RL	Mendoza, Roger Lee	Is It Really Medicine? The Traditional and Alternative Medicine Act and Informal Health Economy in the Philippines	ASIA-PACIFIC JOURNAL OF PUBLIC HEALTH	Article	health care system; public health policy; biomedicine; informal economy; traditional, complementary, and alternative medicine (TCAM); herbal medicine; alternative modality; scientific validation; regulation; development		This article examines one developing country's (Philippines) experience in legalizing the age-old but controversial practice and use of traditional, complementary, and alternative medicine (TCAM). The case studies in this article shed light on the problems, challenges, and opportunities offered by herbal therapies, natural products, and alternative healing methods, and the policy context in which…			SAGE PUBLICATIONS INC	THOUSAND OAKS	2455 TELLER RD, THOUSAND OAKS, CA 91320 USA	ASIA-PAC J PUBLIC HE	Asia-Pac. J. Public Health	JUL	2009	13	Public, Environmental & Occupational Health	Science Citation Index Expanded (SCI-EXPANDED); Social Science Citation Index (SSCI)	Public, Environmental & Occupational Health	464HI	19502245				View Full Record in Web of Science
J	Stern, EJ; Everett, C; Friedberg, EB; Kotsenas, AL; Glover, M; Lightfoote, JB; Lall, N; Swan, TL	Stern, Eric J.; Everett, Catherine; Friedberg, Eric B.; Kotsenas, Amy L.; Glover, McKinley; Lightfoote, Johnson B.; Lall, Neil; Swan, Timothy L.	2017 ACR Annual Meeting Open-Microphone Session: Navigating the Landscape of Changing Practice Models: Private Practice, Corporate Radiology, and Enterprise Systems	JOURNAL OF THE AMERICAN COLLEGE OF RADIOLOGY	Article	Practice models; practice leaders; value-based health care; practice consolidation	WORKS	Many practice groups are considering adopting new practice models, primarily to secure their practices by adapting to new payment models, government compliance and regulation, and increasing IT and infrastructure costs. As we move toward value-based care and capitation, the value equation (value = quality/cost) will lead us to also compete on cost to improve value. No matter what payment models u…	[Stern, Eric J.] Univ Washington, Dept Radiol, 1959 NE Pacific,Box 357115, Seattle, WA 98195 USA; [Everett, Catherine] Coastal Radiol Associates, New Bern, NC USA; [Friedberg, Eric B.] Emory Univ, Dept Radiol, Johns Creek, GA USA; [Kotsenas, Amy L.] Mayo Clin, Dept Radiol, Rochester, MN USA; [Glover, McKinley] Massachusetts Gen Phys Org, Boston, MA USA; [Lightfoote, Johnson B.] Pomona Valley Hosp…	University of Washington; University of Washington Seattle; Emory University; Mayo Clinic; Harvard University; Massachusetts General Hospital; Ochsner Health System; Marshfield Clinic	ELSEVIER SCIENCE INC	NEW YORK	360 PARK AVE SOUTH, NEW YORK, NY 10010-1710 USA	J AM COLL RADIOL	J. Am. Coll. Radiol.	NOV	2017	4	Radiology, Nuclear Medicine & Medical Imaging	Science Citation Index Expanded (SCI-EXPANDED)	Radiology, Nuclear Medicine & Medical Imaging	FM2NQ	28899704				View Full Record in Web of Science
J	Zimmerman, DR; Verbov, G; Edelstein, N; Stein-Zamir, C	Zimmerman, Deena R.; Verbov, Gina; Edelstein, Naomi; Stein-Zamir, Chen	Preventive health services for young children in Israel: historical development and current challenges	ISRAEL JOURNAL OF HEALTH POLICY RESEARCH	Article	Well child care; Preventive medicine; Children; Health care services	COVERAGE; DELIVERY; CARE	PurposePediatric preventive health services are delivered in many different formats throughout the world. In Israel, these services for young children are provided in designated Maternal Child Health Clinics (MCHC). The history and operation of Israel's MCHC have been described primarily in the Hebrew language medical literature with most of these reports being over a decade old. This paper provi…	[Zimmerman, Deena R.; Verbov, Gina; Edelstein, Naomi; Stein-Zamir, Chen] Minist Hlth, Jerusalem Dist Hlth Off, 86 Jaffa Rd, IL-94341 Jerusalem, Israel; [Stein-Zamir, Chen] Hebrew Univ Jerusalem, Fac Med, Hebrew Univ & Hadassah Braun Sch Publ Hlth & Comm, POB 12272, IL-91120 Jerusalem, Israel	Hebrew University of Jerusalem	BMC	LONDON	CAMPUS, 4 CRINAN ST, LONDON N1 9XW, ENGLAND	ISR J HEALTH POLICY	Isr. J. Health Policy Res.	FEB 7	2019	8	Health Policy & Services; Public, Environmental & Occupational Health	Social Science Citation Index (SSCI)	Health Care Sciences & Services; Public, Environmental & Occupational Health	HK6ST	30732652	gold, Green Published			View Full Record in Web of Science
J	Raslavicus, PA	Raslavicus, PA	Clinical science: Prospects payment and public policy	ANNALS OF CLINICAL AND LABORATORY SCIENCE	Article; Proceedings Paper			The last several decades of this century have witnessed significant changes in health care financing and delivery. Similar changes have occurred within laboratory medicine. While government involvement has been principally in insurance and the control of costs through, regulation, the demise of the Clinton Health Plan ushered in an era of deregulation and market competition. In this environment, …	Lawrence Mem Hosp, Dept Pathol, Medford, MA 02155 USA		INST CLINICAL SCIENCE INC	PHILADELPHIA	1833 DELANCEY PLACE, PHILADELPHIA, PA 19103 USA	ANN CLIN LAB SCI	Ann. Clin. Lab. Sci.	JUL-SEP	1999	6	Medical Laboratory Technology	Conference Proceedings Citation Index - Science (CPCI-S); Science Citation Index Expanded (SCI-EXPANDED)	Medical Laboratory Technology	216WK	10440586				View Full Record in Web of Science
J	Lê, G; Bui, HTT; Mirzoev, T; Nguyen, HT	Le, Gillian; Ha Thu Thi Bui; Mirzoev, Tolib; Ha Thanh Nguyen	Negotiating Compliance: The Case of Autonomous Hospitals in Vietnam	DEVELOPMENT POLICY REVIEW	Article	Regulatory compliance; hospital autonomy; maternal healthcare; Vietnam	EMERGENCY OBSTETRIC CARE; REGULATING HEALTH-CARE; OF-THE-LITERATURE; DECENTRALIZATION; ACCOUNTABILITY; PERFORMANCE; COUNTRIES; SERVICES; QUALITY; AFRICA	Maternal death is one of the highest causes of global mortality. Governments have long used regulation to improve maternal health but concurrent fiscal-decentralisation reforms can undermine clinical performance. This article focuses on public Vietnamese hospitals to explore how regulatory compliance is pursued in decentralised health facilities, since Vietnam has seen increasing autonomisation o…	[Le, Gillian; Mirzoev, Tolib] Univ Leeds, Nuffield Ctr Int Hlth & Dev, Leeds LS2 9JT, W Yorkshire, England; [Ha Thu Thi Bui] Hanoi Sch Publ Hlth, Hanoi, Vietnam; [Ha Thanh Nguyen] Hanoi Sch Publ Hlth, Dept Nutr & Food Safety, Hanoi, Vietnam	University of Leeds; Hanoi University of Public Health; Hanoi University of Public Health	WILEY	HOBOKEN	111 RIVER ST, HOBOKEN 07030-5774, NJ USA	DEV POLICY REV	Dev. Policy Rev.	MAY	2015	18	Development Studies	Social Science Citation Index (SSCI)	Development Studies	CF5CF					View Full Record in Web of Science
J	Ares-Blanco, S; Astier-Peña, MP; Gómez-Bravo, R; Fernández-García, M; Bueno-Ortiz, JM	Ares-Blanco, Sara; Pilar Astier-Pena, Maria; Gomez-Bravo, Raquel; Fernandez-Garcia, Maria; Miguel Bueno-Ortiz, Jose	Human resource management and vaccination strategies in primary care in Europe during COVID-19 pandemic	ATENCION PRIMARIA	Article	COVID-19; Workforce; COVID-19 vaccines; Primary health care; Europe		This article describes the management of human resource and the vaccination strategies in primary care in twelve European countries in relation to the COVID-19 pandemic. All the countries have found solutions to increase their workforce in primary care. Other healthcare professionals were incorporated to support family doctors assuming their tasks, under their supervision and coordination. The Eu…	[Ares-Blanco, Sara] Gerencia Asistencial Atenc Primaria, Serv Madrileno Salud, CS Feder Montseny, Madrid, Spain; [Pilar Astier-Pena, Maria] CS Univ, Serv Aragones Salud, GdT Seguridad Paciente SemFYC, Zaragoza, Spain; [Pilar Astier-Pena, Maria] Grp Trabajo Calidad & Seguridad WONCA, Zaragoza, Spain; [Gomez-Bravo, Raquel] Univ Luxemburgo, Res Grp Self Regulat & Hlth, Inst Hlth & Behav, Dept Behav …		EDICIONES DOYMA S A	BARCELONA	TRAV DE GRACIA 17-21, 08021 BARCELONA, SPAIN	ATEN PRIM	Aten. Prim.	DEC	2021	9	Primary Health Care; Medicine, General & Internal	Science Citation Index Expanded (SCI-EXPANDED)	General & Internal Medicine	XU6OW	34256236	Green Published, gold			View Full Record in Web of Science
J	Quadagno, J	Quadagno, Jill	Right-Wing Conspiracy? Socialist Plot? The Origins of the Patient Protection and Affordable Care Act	JOURNAL OF HEALTH POLITICS POLICY AND LAW	Article		HEALTH-INSURANCE; REFORM; STATE; MEDICAID; PRIVATE	On March 23, 2010, President Barack Obama signed into law the Patient Protection and Affordable Care Act (ACA). Did the ACA signify a government takeover of the health care system, a first step on the road to socialism, as conservative critics charged? Or was it, rather, a sellout to the right wing, as liberal single-payer advocates proclaimed? The ACA's key provisions, the employer mandate and t…	Florida State Univ, Tallahassee, FL 32306 USA	State University System of Florida; Florida State University	DUKE UNIV PRESS	DURHAM	905 W MAIN ST, STE 18-B, DURHAM, NC 27701 USA	J HEALTH POLIT POLIC	J. Health Polit. Policy Law	FEB	2014	22	Health Care Sciences & Services; Health Policy & Services; Medicine, Legal; Social Issues; Social Sciences, Biomedical	Science Citation Index Expanded (SCI-EXPANDED); Social Science Citation Index (SSCI)	Health Care Sciences & Services; Legal Medicine; Social Issues; Biomedical Social Sciences	AB6QR	24193605				View Full Record in Web of Science
J	Manchikanti, L; Hirsch, JA; Barr, RM; Donovan, WD; Nicola, GN	Manchikanti, Laxmaiah; Hirsch, Joshua A.; Barr, Robert M.; Donovan, William D.; Nicola, Greg N.	Physician payment outlook for 2012	JOURNAL OF NEUROINTERVENTIONAL SURGERY	Review		AFFORDABLE CARE ACT; INTERVENTIONAL PAIN MANAGEMENT; OUTCOMES RESEARCH-INSTITUTE; PATIENT PROTECTION; EVOLUTION; IMPACT; PRIMER	Physician spending is complex and intrinsically related to national health care spending, government regulations, health care reform, private insurers, physician practice and patient utilization patterns. Consequently, since the inception of Medicare programs in 1965, several methods have been used to determine the amounts paid to physicians for each covered service. The sustainable growth rate (…	[Manchikanti, Laxmaiah] Pain Management Ctr Paducah, Paducah, KY USA; [Manchikanti, Laxmaiah] Univ Louisville, Louisville, KY 40292 USA; [Hirsch, Joshua A.] Massachusetts Gen Hosp, Dept Radiol, Boston, MA 02114 USA; [Hirsch, Joshua A.] Massachusetts Gen Hosp, Dept Neurosurg, Boston, MA 02114 USA; [Hirsch, Joshua A.] Harvard Univ, Sch Med, Dept Radiol, Boston, MA 02115 USA; [Barr, Robert M.] Meckl…	Pain Management Center of Paducah; University of Louisville; Harvard University; Massachusetts General Hospital; Harvard University; Massachusetts General Hospital; Harvard University; Harvard Medical School; Hackensack University Medical Center	BMJ PUBLISHING GROUP	LONDON	BRITISH MED ASSOC HOUSE, TAVISTOCK SQUARE, LONDON WC1H 9JR, ENGLAND	J NEUROINTERV SURG	J. NeuroInterventional Surg.	NOV	2012	5	Neuroimaging; Surgery	Science Citation Index Expanded (SCI-EXPANDED)	Neurosciences & Neurology; Surgery	029MX	22717919				View Full Record in Web of Science
J	Crespi-Lofton, J; Skelton, JB	Crespi-Lofton, Judy; Skelton, Jann B.	The growing role of biologics and biosimilars in the United States: Perspectives from the APhA Biologics and Biosimilars Stakeholder Conference	JOURNAL OF THE AMERICAN PHARMACISTS ASSOCIATION	Article		PHARMACISTS	Objectives: The American Pharmacists Association (APhA) convened the Biologics and Biosimilars Stakeholder Conference on November 30, 2016, in Washington DC. The objectives of the Conference were to determine the key issues and challenges within the marketplace for biologics, follow-on biologics (FOBs), and biosimilars, identify potential roles and responsibilities of pharmacists regarding biolog…	[Crespi-Lofton, Judy] JCL Commun, Schwenksville, PA USA; [Skelton, Jann B.] Silver Pennies Consulting, Caldwell, NJ USA		ELSEVIER SCIENCE BV	AMSTERDAM	PO BOX 211, 1000 AE AMSTERDAM, NETHERLANDS	J AM PHARM ASSOC	J. Am. Pharm. Assoc.	SEP-OCT	2017	13	Pharmacology & Pharmacy	Science Citation Index Expanded (SCI-EXPANDED)	Pharmacology & Pharmacy	FJ2DA	28689708				View Full Record in Web of Science
J	Gamble, J; Browne, J; Creedy, DK	Gamble, Jenny; Browne, Jenny; Creedy, Debra K.	Hospital accreditation: Driving best outcomes through continuity of midwifery care? A scoping review	WOMEN AND BIRTH	Review	Hospital accreditation; Continuity of midwifery care; Scoping review; Regulation	IMPROVING PATIENT SAFETY; STANDARD MATERNITY CARE; HIGH-INCOME COUNTRIES; HEALTH-CARE; QUALITY; IMPROVEMENT; RISK; MODELS; IMPACT; CHILDBIRTH	Problem: Continuity of midwifery care models are the gold standard of maternity care. Despite being recommended by the Australian Health Ministers' Advisory Council, few women in Australia have access to such models. Background: Extensive research shows that if all women had access to continuity of midwifery care, maternal and neonatal outcomes would improve. Hospital accreditation, the main nati…	[Gamble, Jenny; Browne, Jenny; Creedy, Debra K.] Griffith Univ, Sch Nursing & Midwifery, Univ Dr,Logan Campus, Meadowbrook, Qld 413, Australia; [Gamble, Jenny; Browne, Jenny; Creedy, Debra K.] Transforming Matern Care Collaborat Queensland, Meadowbrook, Qld, Australia	Griffith University	ELSEVIER	AMSTERDAM	RADARWEG 29, 1043 NX AMSTERDAM, NETHERLANDS	WOMEN BIRTH	Women Birth	MAR	2021	9	Nursing; Obstetrics & Gynecology	Science Citation Index Expanded (SCI-EXPANDED); Social Science Citation Index (SSCI)	Nursing; Obstetrics & Gynecology	QI7PJ	32111556				View Full Record in Web of Science
J	Pollock, AM; Price, D	Pollock, AM; Price, D	Rewriting the regulations: how the World Trade Organisation could accelerate privatisation in health-care systems	LANCET	Article			The World Trade Organisation (WTO) is drawing up regulatory proposals which could force governments to open up their public services to foreign investors and markets. As part of the General Agreement on Trade in Services (GATS) negotiations, the WTO working party on reform of domestic regulation is developing a regulatory reform agenda which could mark a new era of compulsion in international tra…	UCL, Sch Publ Policy, Hlth Policy & Hlth Serv Res Unit, London WC1H 9EZ, England	University of London; University College London	ELSEVIER SCIENCE INC	NEW YORK	360 PARK AVE SOUTH, NEW YORK, NY 10010-1710 USA	LANCET	Lancet	DEC 9	2000	6	Medicine, General & Internal	Science Citation Index Expanded (SCI-EXPANDED)	General & Internal Medicine	383DJ	11130537				View Full Record in Web of Science
J	Melo, AC; Trindade, GM; Freitas, AR; Resende, KA; Palhano, TJ	Melo, Angelita C.; Trindade, Guilherme M.; Freitas, Alessandra R.; Resende, Karina A.; Palhano, Tarcisio J.	Community pharmacies and pharmacists in Brazil: A missed opportunity	PHARMACY PRACTICE-GRANADA	Article	Pharmacies; Primary Health Care; Delivery of Health Care; Integrated; Ambulatory Care; Community Health Services; Pharmacists; Community Pharmacy Services; Professional Practice; Brazil	HEALTH	The Brazilian National Health System (BR-NHS) is one of the largest public health systems in the world. In 2019 Brazil had 114,352 community pharmacies (76.8% private owned), that represent the first point of access to healthcare in Brazil due to their wide distribution. Unfortunately, from the government's point of view, the main expected activity of private and public community pharmacies is re…	[Melo, Angelita C.; Resende, Karina A.] Univ Fed Sao Joao del Rei, Res Grp Clin Pharm Pharm Management & Publ Hlth, Sao Joao Del Rei, MG, Brazil; [Trindade, Guilherme M.] Natl Univ Ireland, Sch Med, Galway, Ireland; [Freitas, Alessandra R.; Palhano, Tarcisio J.] Brazilian Fed Pharmacists Assoc CFF, Brasilia, DF, Brazil; [Palhano, Tarcisio J.] Brazilian Soc Clin Pharm, Brasilia, DF, Brazil	Universidade Federal de Sao Joao del-Rei; Ollscoil na Gaillimhe-University of Galway	CENTRO INVESTIGACIONES & PUBLICACIONES FARMACEUTICAS	REDONDELA	RUA REGATEIRAS, 55, REDONDELA, 36800, SPAIN	PHARM PRACT-GRANADA	Pharm. Pract.-Granada	APR-JUN	2021	10	Pharmacology & Pharmacy	Emerging Sources Citation Index (ESCI)	Pharmacology & Pharmacy	TE1TO	34221207	Green Published, Green Submitted, gold			View Full Record in Web of Science
J	Peng, DX; Ye, Y; Feng, B; Ding, DX; Heim, GR	Peng, David Xiaosong; Ye, Yuan; Feng, Bo; Ding, David Xin; Heim, Gregory R.	Impacts of Hospital Complexity on Experiential Quality: Mitigating Roles of Information Technology	DECISION SCIENCES	Article	Complexity; Experiential quality; Health care; Information processing; Information technology	HEALTH-CARE; PATIENT SATISFACTION; PRODUCT VARIETY; PERFORMANCE; ENVIRONMENT; COST; SIZE	Hospitals today are posed with many requirements arising from government regulations and financial incentives to improve patient experiential quality. An administrative challenge thus results from hospital complexity, which can circumvent efforts to enhance experiential quality. This study examines associations of two dimensions of hospital complexity (i.e., hospital safety and patient case mix) …	[Peng, David Xiaosong] Univ Houston, Dept Decis & Informat Sci, CT Bauer Coll Business, Houston, TX 77204 USA; [Ye, Yuan] Calif State Univ Sacramento, Coll Business Adm, Sacramento, CA 95819 USA; [Feng, Bo] Soochow Univ, Dongwu Business Sch, Suzhou 215006, Peoples R China; [Ding, David Xin] Rutgers Business Sch Newark & New Brunswick, Dept Supply Chain Management, Newark, NJ 07102 USA; [Heim, Gre…	University of Houston System; University of Houston; California State University System; California State University Sacramento; Soochow University - China; Rutgers State University Newark; Rutgers State University New Brunswick; Texas A&M University System; Texas A&M University College Station; Mays Business School	WILEY	HOBOKEN	111 RIVER ST, HOBOKEN 07030-5774, NJ USA	DECISION SCI	Decis. Sci.	JUN	2020	42	Management	Social Science Citation Index (SSCI)	Business & Economics	MB1XY					View Full Record in Web of Science
J	Vandenberghe, A; Hendriks, B; Peeters, L; Roelens, K; Keygnaert, I	Vandenberghe, Anke; Hendriks, Bavo; Peeters, Laura; Roelens, Kristien; Keygnaert, Ines	Establishing Sexual Assault Care Centres in Belgium: health professionals' role in the patient-centred care for victims of sexual violence	BMC HEALTH SERVICES RESEARCH	Article	Sexual assault; Sexual violence; Sexual assault care Centre; Patient-centred care; Holistic care; Primary health care	NURSE EXAMINER; CONSEQUENCES; EXPERIENCES; DISCLOSURE	BackgroundHaving ratified the Convention of Istanbul, the Belgian federal government commits itself to the foundation of Sexual Assault Care Centres (SACC). In the light of researching the feasibility of these centres, this study aimed to evaluate the care for victims of sexual violence (SV) in Belgian hospitals anno 2016 as well as to formulate recommendations for the intended model.MethodsBetwe…	[Vandenberghe, Anke; Hendriks, Bavo; Peeters, Laura; Keygnaert, Ines] Univ Ghent, Fac Med & Hlth Sci, Dept Urogynaecol, ICRH, Corneel Heymanslaan 10,UZP114, B-9000 Ghent, Belgium; [Roelens, Kristien] Univ Ghent, Ghent Univ Hosp, Fac Med & Hlth Sci, Dept Obstet & Gynaecol, Corneel Heymanslaan 10,UZP3, B-9000 Ghent, Belgium	Ghent University; Ghent University Hospital; Ghent University; Ghent University Hospital	BMC	LONDON	CAMPUS, 4 CRINAN ST, LONDON N1 9XW, ENGLAND	BMC HEALTH SERV RES	BMC Health Serv. Res.	OCT 22	2018	11	Health Care Sciences & Services	Science Citation Index Expanded (SCI-EXPANDED); Social Science Citation Index (SSCI)	Health Care Sciences & Services	GX8AG	30348151	Green Published, gold			View Full Record in Web of Science
J	Tavrow, P; Kim, YM; Malianga, L	Tavrow, P; Kim, YM; Malianga, L	Measuring the quality of supervisor-provider interactions in health care facilities in Zimbabwe	INTERNATIONAL JOURNAL FOR QUALITY IN HEALTH CARE	Article	developing countries; measuring performance; quality; supervision; Zimbabwe		Objective. Measuring performance is the first step on the road to improving it. This report presents the results of an exploratory study sponsored by the Quality Assurance (QA) Project to describe and quantify the quality of supervisor-provider interactions in health care facilities in Zimbabwe in 1999. Supervisors were district and municipal nursing officers who are responsible for guiding, assi…	Ctr Human Serv, Qual Assurance Project, Bethesda, MD USA; Johns Hopkins Ctr Commun Program, Baltimore, MD USA	Johns Hopkins University	OXFORD UNIV PRESS	OXFORD	GREAT CLARENDON ST, OXFORD OX2 6DP, ENGLAND	INT J QUAL HEALTH C	Int. J. Qual. Health Care	DEC	2002	10	Health Care Sciences & Services; Health Policy & Services	Science Citation Index Expanded (SCI-EXPANDED); Social Science Citation Index (SSCI)	Health Care Sciences & Services	649WA	12572788	Bronze			View Full Record in Web of Science
J	Copeland, KB	Copeland, Katrice Bridges	Telemedicine Scams	IOWA LAW REVIEW	Article		HEALTH-CARE	Telemedicine emerged as a lifeline during the COVID-19 pandemic. Although the technology existed long before the pandemic, its use was limited due to strict government regulations that limited reimbursement for telemedicine visits. In response to the pandemic, the Government waived many of its restrictions for the duration of the Public Health Emergency. These changes fueled the growth of telemed…	[Copeland, Katrice Bridges] Penn State Law, University Pk, PA 16802 USA	Pennsylvania Commonwealth System of Higher Education (PCSHE); Pennsylvania State University; Pennsylvania State University - University Park	UNIV IOWA, COLL LAW	IOWA CITY	290 BOYD LAW BLDG, IOWA CITY, IA 52242 USA	IOWA LAW REV	Iowa Law Rev.	NOV	2022	58	Law	Social Science Citation Index (SSCI)	Government & Law	D9TU7					View Full Record in Web of Science
J	Shafii, T; Levine, D	Shafii, Taraneh; Levine, David	Office-Based Screening for Sexually Transmitted Infections in Adolescents	PEDIATRICS	Article		COLLECTED VAGINAL SWABS; PRIMARY-CARE VISITS; CHLAMYDIA-TRACHOMATIS; NEISSERIA-GONORRHOEAE; WOMEN; SPECIMENS; COMMUNICATION; URINE	Almost 1 in 4 adolescents have a sexually transmitted infection (STI). These infections are preventable through safe sexual practices and routine screening. Pediatricians are the first line of clinical care for adolescents and are well positioned to offer sexual and reproductive health care counseling and services to their patients; yet, there is a paucity of sexual health screening provided at r…	[Shafii, Taraneh] Univ Washington, Sch Med, Seattle, WA USA; [Shafii, Taraneh] Seattle Childrens Hosp, CSB-200,POB 5371, Seattle, WA 98145 USA; [Levine, David] Morehouse Sch Med, Atlanta, GA 30310 USA	University of Washington; University of Washington Seattle; Seattle Children's Hospital; Morehouse School of Medicine	AMER ACAD PEDIATRICS	ELK GROVE VILLAGE	141 NORTH-WEST POINT BLVD,, ELK GROVE VILLAGE, IL 60007-1098 USA	PEDIATRICS	Pediatrics	MAY	2020	6	Pediatrics	Science Citation Index Expanded (SCI-EXPANDED); Social Science Citation Index (SSCI)	Pediatrics	MS8IR	32358214	Bronze			View Full Record in Web of Science
J	Wang, C; Nie, PY	Wang, Chan; Nie, Pu-yan	Effects of asymmetric medical insurance subsidy on hospitals competition under non-price regulation	INTERNATIONAL JOURNAL FOR EQUITY IN HEALTH	Article	Quality competition; Medical insurance subsidy; Management efficiency; Game theory	HEALTH-INSURANCE; QUALITY; DUOPOLY; INDUSTRY	Background: Poor medical care and high fees are two major problems in the world health care system. As a result, health care insurance system reform is a major issue in developing countries, such as China. Governments should take the effect of health care insurance system reform on the competition of hospitals into account when they practice a reform. This article aims to capture the influences o…	[Wang, Chan] Jinan Univ, Inst Ind Econ, Guangzhou 510632, Guangdong, Peoples R China; [Nie, Pu-yan] Guangdong Univ Finance & Econ, Guangzhou 510320, Guangdong, Peoples R China	Jinan University; Guangdong University of Finance & Economics	BIOMED CENTRAL LTD	LONDON	236 GRAYS INN RD, FLOOR 6, LONDON WC1X 8HL, ENGLAND	INT J EQUITY HEALTH	Int. J. Equity Health	NOV 15	2016	9	Public, Environmental & Occupational Health	Social Science Citation Index (SSCI)	Public, Environmental & Occupational Health	EC7TC	27846902	gold, Green Published			View Full Record in Web of Science
J	Chalkidou, K; Anderson, GF; Faden, R	Chalkidou, Kalipso; Anderson, Gerard F.; Faden, Ruth	Eliminating drug price differentials across government programmes in the USA	HEALTH ECONOMICS POLICY AND LAW	Article		COST-EFFECTIVENESS ANALYSIS; HEALTH-CARE; DISCRIMINATION; MEDICARE; OLIGOPOLY; BENEFIT; POLICY; PAY	Federal agencies in the USA pay significantly different prices for the same prescription drugs because each agency uses a different approach to derive the payment rate. Because we do not identify any economic rationale or socially accepted moral reasoning that would justify the current level of price variation, we suggest that the federal government should pay a uniform price for each drug. Laws …	[Chalkidou, Kalipso] NICE Int, Natl Inst Hlth & Clin Excellence, London WC1 V 6NA, England; [Anderson, Gerard F.] Johns Hopkins Bloomberg Sch Publ, Ctr Hosp Finance & Management, Baltimore, MD USA; [Faden, Ruth] Johns Hopkins Berman Inst Bioeth, Baltimore, MD USA	National Institute for Health & Care Excellence; Johns Hopkins University; Johns Hopkins Bloomberg School of Public Health; Johns Hopkins University	CAMBRIDGE UNIV PRESS	CAMBRIDGE	EDINBURGH BLDG, SHAFTESBURY RD, CB2 8RU CAMBRIDGE, ENGLAND	HEALTH ECON POLICY L	Health Econ. Policy Law	JAN	2011	22	Health Policy & Services	Social Science Citation Index (SSCI)	Health Care Sciences & Services	798FT	20128956				View Full Record in Web of Science
J	Shin, S; Park, JD; Shin, JH	Shin, Sujin; Park, Jong Duck; Shin, Juh Hyun	Improvement Plan of Nurse Staffing Standards in Korea	ASIAN NURSING RESEARCH	Review	hospital; legislation; nursing; nursing staff	30-DAY READMISSIONS; MEDICARE PATIENTS; PATIENT OUTCOMES; CARE; ENVIRONMENT; HOSPITALS; GERMAN	Purpose: This study compares the expected nurse-to-patient ratio, penalties for violating these regulations, and the laws enacted in the medical and nursing fields in Korea and advanced countries like Germany, Australia, the United States, and Japan. Methods: This study deployed an integrative review method and used search terms such as nursing law, nurse ratio, nurse, nurse staffing, health, and…	[Shin, Sujin; Park, Jong Duck; Shin, Juh Hyun] Ewha Womans Univ, Coll Nursing, 52 Ewhayeodae Gil, Seoul 03760, South Korea	Ewha Womans University	ELSEVIER SCIENCE INC	NEW YORK	STE 800, 230 PARK AVE, NEW YORK, NY 10169 USA	ASIAN NURS RES	Asian Nurs. Res.	MAY	2020	9	Nursing	Science Citation Index Expanded (SCI-EXPANDED); Social Science Citation Index (SSCI)	Nursing	LV4ML	32305508	gold			View Full Record in Web of Science
J	Havighurst, CC	Havighurst, CC	Contesting anticompetitive actions taken in the name of the state: State action immunity and health care markets	JOURNAL OF HEALTH POLITICS POLICY AND LAW	Article			The so-called state action doctrine is a judicially created formula for resolving conflicts between federal antitrust policy and state policies that seem to authorize conduct that antitrust law would prohibit. Against the background of recent commentaries by the federal antitrust agencies, this article reviews the doctrine and discusses its application in the health care sector, focusing on the a…	Duke Univ, Sch Law, Durham, NC 27706 USA	Duke University	DUKE UNIV PRESS	DURHAM	905 W MAIN ST, STE 18-B, DURHAM, NC 27701 USA	J HEALTH POLIT POLIC	J. Health Polit. Policy Law	JUN	2006	21	Health Care Sciences & Services; Health Policy & Services; Medicine, Legal; Social Issues; Social Sciences, Biomedical	Science Citation Index Expanded (SCI-EXPANDED); Social Science Citation Index (SSCI)	Health Care Sciences & Services; Legal Medicine; Social Issues; Biomedical Social Sciences	059MJ	16785299	Green Submitted, Green Published			View Full Record in Web of Science
J	De Groote, T; De Paepe, P; Unger, JP	De Groote, T; De Paepe, P; Unger, JP	Colombia: In vivo test of health sector privatization in the developing world	INTERNATIONAL JOURNAL OF HEALTH SERVICES	Article		DEVELOPING-COUNTRIES; PUBLIC-HEALTH; MEDICAL-CARE; REFORM; SERVICES; INSURANCE; QUALITY; MARKET; SYSTEM	The reform of the Colombian health sector in 1993 was founded on the internationally advocated paradigm of privatization of health care delivery. Taking into account the lack of empirical evidence for the applicability of this concept to developing countries and the documented experience of failures in other countries, Colombia tried to overcome these problems by a theoretically sound, although c…	Inst Trop Med Prince Leopold, B-2000 Antwerp, Belgium	Institute of Tropical Medicine (ITM)	SAGE PUBLICATIONS LTD	LONDON	1 OLIVERS YARD, 55 CITY ROAD, LONDON EC1Y 1SP, ENGLAND	INT J HEALTH SERV	Int. J. Health Serv.		2005	17	Health Care Sciences & Services; Health Policy & Services	Science Citation Index Expanded (SCI-EXPANDED); Social Science Citation Index (SSCI)	Health Care Sciences & Services	903UH	15759560				View Full Record in Web of Science
J	Bell, K	Bell, Katherine	PUBLIC POLICY AND HEALTH INFORMATICS	SEMINARS IN ONCOLOGY NURSING	Review	nursing informatics; Health Information Technology (HIT); public policy; advocacy; Affordable Care Act; American Recovery and Reinvestment Act		OBJECTIVES: To provide an overview of the history of electronic health policy and identify significant laws that influence health informatics. DATA SOURCES: US Department of Health and Human Services. CONCLUSION: The development of health information technology has influenced the process for delivering health care. Public policy and regulations are an important part of health informatics and esta…	[Bell, Katherine] Univ Texas MD Anderson Canc Ctr, 1515 Holcombe Unit 1445, Houston, TX 77030 USA	University of Texas System; UTMD Anderson Cancer Center	ELSEVIER SCIENCE INC	NEW YORK	STE 800, 230 PARK AVE, NEW YORK, NY 10169 USA	SEMIN ONCOL NURS	Semin. Oncol. Nurs.	MAY	2018	4	Oncology; Nursing	Science Citation Index Expanded (SCI-EXPANDED); Social Science Citation Index (SSCI)	Oncology; Nursing	GG1TJ	29628200				View Full Record in Web of Science
J	McClelland, WB; McCollam, SM	McClelland, Walter B., Jr.; McCollam, Stephen M.	Impact of the Current United States Health Care Environment on Practice A Private Practice Viewpoint	HAND CLINICS	Review	Private practice; Orthopedic surgery; Government regulation; Documentation burden; Hospital consolidation; Physician burnout	INTERNATIONAL-CLASSIFICATION; CLINICAL-MODIFICATION; TRANSITION	The evolving healthcare landscape creates unique challenges for private practitioners. They experience the same issues that face physicians in general - including increased regulatory/documentation burdens and downward financial pressures - but without the safety nets that exist in larger healthcare systems. Costs are born more directly, as there are fewer providers over which to spread expenditu…	[McClelland, Walter B., Jr.; McCollam, Stephen M.] Peachtree Orthoped, 2001 Peachtree Rd,Suite 705, Atlanta, GA 30309 USA		W B SAUNDERS CO-ELSEVIER INC	PHILADELPHIA	1600 JOHN F KENNEDY BOULEVARD, STE 1800, PHILADELPHIA, PA 19103-2899 USA	HAND CLIN	Hand Clin.	MAY	2020	10	Orthopedics	Science Citation Index Expanded (SCI-EXPANDED)	Orthopedics	LF3AV	32307045				View Full Record in Web of Science
J	Garavito, GAA; Moniz, T; Deom, N; Redin, F; Pichini, A; Vindrola-Padros, C	Garavito, German Andres Alarcon; Moniz, Thomas; Deom, Noemie; Redin, Federico; Pichini, Amanda; Vindrola-Padros, Cecilia	The implementation of large-scale genomic screening or diagnostic programmes: A rapid evidence review	EUROPEAN JOURNAL OF HUMAN GENETICS	Review		PRECISION MEDICINE; CLINICAL IMPLEMENTATION; INTEGRATING GENOMICS; HEALTH-CARE; SCIENCE; RELIABILITY; EFFICIENCY	Genomic healthcare programmes, both in a research and clinical context, have demonstrated a pivotal opportunity to prevent, diagnose, and treat rare diseases. However, implementation factors could increase overall costs and affect uptake. As well, uncertainties remain regarding effective training, guidelines and legislation. The purpose of this rapid evidence review was to draw together the avail…	[Garavito, German Andres Alarcon; Moniz, Thomas; Deom, Noemie; Redin, Federico; Vindrola-Padros, Cecilia] UCL, Rapid Res Evaluat & Appraisal Lab RREAL, 43-45 Foley St, London W1W 7TY, England; [Pichini, Amanda] Genom England, London, England	University of London; University College London	SPRINGERNATURE	LONDON	CAMPUS, 4 CRINAN ST, LONDON, N1 9XW, ENGLAND	EUR J HUM GENET	Eur. J. Hum. Genet.	MAR	2023	14	Biochemistry & Molecular Biology; Genetics & Heredity	Science Citation Index Expanded (SCI-EXPANDED)	Biochemistry & Molecular Biology; Genetics & Heredity	9S3JU	36517584	hybrid, Green Published			View Full Record in Web of Science
J	Mechanic, RE; Altman, SH; McDonough, JE	Mechanic, Robert E.; Altman, Stuart H.; McDonough, John E.	The New Era Of Payment Reform, Spending Targets, And Cost Containment In Massachusetts: Early Lessons For The Nation	HEALTH AFFAIRS	Article		ALTERNATIVE QUALITY CONTRACT	As its 2012 session drew to a close, the Massachusetts legislature passed a much-anticipated cost control bill. The bill sets annual state spending targets, encourages the formation of accountable care organizations, and establishes an independent commission to oversee health care system performance. It is Massachusetts's third law to address health spending since the state's landmark health insu…	[Mechanic, Robert E.] Brandeis Univ, Heller Sch Social Policy & Management, Waltham, MA 02454 USA; [Mechanic, Robert E.] Brandeis Univ, Hlth Ind Forum, Waltham, MA USA; [McDonough, John E.] Harvard Univ, Sch Publ Hlth, Boston, MA 02115 USA; [McDonough, John E.] Ctr Publ Hlth Leadership, Boston, MA USA	Brandeis University; Brandeis University; Harvard University; Harvard T.H. Chan School of Public Health	PROJECT HOPE	BETHESDA	7500 OLD GEORGETOWN RD, STE 600, BETHESDA, MD 20814-6133 USA	HEALTH AFFAIR	Health Aff.	OCT	2012	9	Health Care Sciences & Services; Health Policy & Services	Science Citation Index Expanded (SCI-EXPANDED); Social Science Citation Index (SSCI)	Health Care Sciences & Services	020MU	22993207				View Full Record in Web of Science
J	Holden, ACL; Spallek, H	Holden, A. C. L.; Spallek, H.	How compliant are dental practice Facebook pages with Australian health care advertising regulations? A Netnographic review	AUSTRALIAN DENTAL JOURNAL	Review	Advertising; dentistry; ethics; National Law; professionalism	E-PROFESSIONALISM; SOCIAL MEDIA; REPUTATION	BackgroundThe National Law that regulates the dental and other health care professions in Australia sets out regulations that dictate how dental practices are to advertise. This study examines the extent to which the profession complies with these regulations and the potential impact that advertising may have upon professionalism. MethodsA Facebook search of 38 local government areas in Sydney, N…	[Holden, A. C. L.; Spallek, H.] Univ Sydney, Fac Dent, Sydney, NSW, Australia	University of Sydney	WILEY	HOBOKEN	111 RIVER ST, HOBOKEN 07030-5774, NJ USA	AUST DENT J	Aust. Dent. J.	MAR	2018	9	Dentistry, Oral Surgery & Medicine	Science Citation Index Expanded (SCI-EXPANDED); Social Science Citation Index (SSCI)	Dentistry, Oral Surgery & Medicine	FY6WY	28940359	Bronze			View Full Record in Web of Science
J	Motaze, NV; Chi, CP; Ongolo-Zogo, P; Ndongo, JS; Wiysonge, CS	Motaze, Nkengafac, V; Chi, Che P.; Ongolo-Zogo, Pierre; Ndongo, Jean Serge; Wiysonge, Charles Shey	Government regulation of private health insurance (Review)	COCHRANE DATABASE OF SYSTEMATIC REVIEWS	Review		IMPACT; SERVICES; PROVISION; OUTCOMES; POLICY	Background The strain on public resources to meet the healthcare needs of populations through publicly-provided health insurance programmes is increasing and many governments turn to private health insurance (PHI) to ease the pressure on government budgets. With the goal of improving access to basic health care for citizens through PHI programmes, several high-income countries have developed stro…	[Motaze, Nkengafac, V; Ongolo-Zogo, Pierre; Ndongo, Jean Serge] Yaounde Cent Hosp, Ctr Dev Best Practices Hlth CDBPH, Yaounde, Cameroon; [Motaze, Nkengafac, V; Wiysonge, Charles Shey] Stellenbosch Univ, Fac Med & Hlth Sci, Dept Global Hlth, Div Epidemiol & Biostat, Cape Town, South Africa; [Motaze, Nkengafac, V] Natl Inst Communicable Dis NICD, Johannesburg, South Africa; [Chi, Che P.] KEMRI Well…	Stellenbosch University; National Institute for Communicable Diseases (NICD); South African Medical Research Council; University of Cape Town	WILEY	HOBOKEN	111 RIVER ST, HOBOKEN 07030-5774, NJ USA	COCHRANE DB SYST REV	Cochrane Database Syst Rev.		2021	40	Medicine, General & Internal	Science Citation Index Expanded (SCI-EXPANDED); Social Science Citation Index (SSCI)	General & Internal Medicine	QQ5PF	33617665	Green Published			View Full Record in Web of Science
J	Barron, K; Deery, R; Sloan, G	Barron, K.; Deery, R.; Sloan, G.	Community mental health nurses' and compassion: an interpretative approach	JOURNAL OF PSYCHIATRIC AND MENTAL HEALTH NURSING	Article	community mental health nursing; compassion; emotion; interpretivist methodology; naturalist; thematic analysis	CLINICAL SUPERVISION; JOB-SATISFACTION; CARE; RECOVERY; BURNOUT; STRESS	Accessible summary What is known on the subject? The concept of compassion is well documented in the healthcare literature but has received limited attention in mental health nursing. What this paper adds to existing knowledge? Mental health nurses struggle with defining compassion. The study, with its limitations, brings greater clarity to the meaning of compassion for community mental health nu…	[Barron, K.] NHS Ayrshire & Arran, Community Mental Hlth Team, Adult Serv, Ayr, Scotland; [Barron, K.] NHS Greater Glasgow & Clyde, Renfrewshire Hlth & Social Care Partnership, Paisley, Renfrew, Scotland; [Deery, R.] Univ West Scotland, Inst Healthcare Policy & Practice, Maternal Hlth, Hamilton, Scotland; [Sloan, G.] NHS Ayrshire & Arran, Psychol Serv, Psychol Therapies, Ayr, Scotland; [Sloan, G.…	NHS Education for Scotland	WILEY	HOBOKEN	111 RIVER ST, HOBOKEN 07030-5774, NJ USA	J PSYCHIATR MENT HLT	J. Psychiatr. Ment. Health Nurs.	MAY	2017	10	Nursing; Psychiatry	Science Citation Index Expanded (SCI-EXPANDED); Social Science Citation Index (SSCI)	Nursing; Psychiatry	ES6MW	28208237	Green Submitted			View Full Record in Web of Science
J	Monahan, AB	Monahan, Amy B.	FAIRNESS VERSUS WELFARE IN HEALTH INSURANCE CONTENT REGULATION	UNIVERSITY OF ILLINOIS LAW REVIEW	Article		STATE-MANDATED BENEFITS; MANAGED CARE; MARKET; INFORMATION; COVERAGE; DECISION; INSURERS; DAMAGES; REFORM; LAWS	Regulating the content of health insurance contracts, where the government determines which medical treatments and services must be covered, creates tension between principles of fairness and principles of welfare economics. Principles of fairness, after all may require that all medical losses be shared within a community, while principles of welfare economics would advocate regulation only where…	Univ Minnesota, Sch Law, Minneapolis, MN 55455 USA	University of Minnesota System; University of Minnesota Twin Cities	UNIV ILLINOIS	CHAMPAIGN	COLLEGE OF LAW-76 LAW BLDG 504 E PENNSYLVANIA AVE, CHAMPAIGN, IL 61820 USA	U ILLINOIS LAW REV	Univ. Ill. Law Rev.		2012	91	Law	Social Science Citation Index (SSCI)	Government & Law	914ZU					View Full Record in Web of Science
J	Amiri, MM; Assari, A; Bahadori, M; Ravangard, R; Hosseini-Shokouh, SM	Amiri, Mohammad Meskarpour; Assari, Abbas; Bahadori, Mohammadkarim; Ravangard, Ramin; Hosseini-Shokouh, Sayyed Morteza	Informal payments for health care in Iran	INTERNATIONAL JOURNAL OF HEALTH GOVERNANCE	Article	Health policy; Management; Health law or regulation; Political strategy; Emerging health care delivery structures; Health economics; Emerging health economies	OUT-OF-POCKET; SECTOR; SERVICES; ECONOMIES; HOSPITALS; HUNGARY; TURKEY; PLAN	Purpose Reducing informal payments (IPs) for health services has always been a top priority for health policymakers all over the world. As the newest attempts to reduce IPs, Iran's Government applied a set of reforms in the health care system in 2014 called Health Sector Evolution Plan (HSEP). The purpose of this paper is to investigate the prevalence and nature of IPs one year after implementing…	[Amiri, Mohammad Meskarpour; Bahadori, Mohammadkarim; Hosseini-Shokouh, Sayyed Morteza] Baqiyatallah Univ Med Sci, Hlth Management Res Ctr, Tehran, Iran; [Assari, Abbas] Tarbiat Modares Univ, Sch Management & Econ, Tehran, Iran; [Ravangard, Ramin] Shiraz Univ Med Sci, Sch Management & Informat Sci, Hlth Human Resources Res Ctr, Shiraz, Iran; [Hosseini-Shokouh, Sayyed Morteza] Baqiyatallah Univ Me…	Baqiyatallah University of Medical Sciences (BMSU); Tarbiat Modares University; Shiraz University of Medical Science; Baqiyatallah University of Medical Sciences (BMSU)	EMERALD GROUP PUBLISHING LTD	BINGLEY	HOWARD HOUSE, WAGON LANE, BINGLEY BD16 1WA, W YORKSHIRE, ENGLAND	INT J HEALTH GOV	Int. J. Health Gov.		2018	11	Health Policy & Services	Emerging Sources Citation Index (ESCI)	Health Care Sciences & Services	GQ1MC					View Full Record in Web of Science
J	Morrison, B; Boyle, TA; Mahaffey, T	Morrison, Bobbi; Boyle, Todd A.; Mahaffey, Thomas	Demonstrating institutional trustworthiness: A framework for pharmacy regulatory authorities	RESEARCH IN SOCIAL & ADMINISTRATIVE PHARMACY	Article	Pharmacy regulatory authority; Public trust; Registrant trust; Conceptual framework; Regulatory practice; Institutional trust	PROFESSIONAL SELF-REGULATION; HEALTH-CARE; PUBLIC TRUST; MEDICAL REVALIDATION; SYSTEM; POLICY; ENGAGEMENT; NEED	Background: Self-regulation is well suited for health care providers as the distinctive knowledge requirements can be effectively managed by those with the specific knowledge base compared to national or provincial/state governments. Despite their prevalence and long history in health care, self-regulating professions have become a topic of increasing debate as a result of evidence of declines in…	[Morrison, Bobbi; Boyle, Todd A.; Mahaffey, Thomas] St Francis Xavier Univ, Gerald Schwartz Sch Business, Antigonish, NS B2G 2W5, Canada	Saint Francis Xavier University - Canada	ELSEVIER SCIENCE INC	NEW YORK	STE 800, 230 PARK AVE, NEW YORK, NY 10169 USA	RES SOC ADMIN PHARM	Res. Soc. Adm. Pharm.	OCT	2022	8	Public, Environmental & Occupational Health; Pharmacology & Pharmacy	Social Science Citation Index (SSCI)	Public, Environmental & Occupational Health; Pharmacology & Pharmacy	4F1BI	35570128				View Full Record in Web of Science
J	Kumar, AKS; Chen, LC; Choudhury, M; Ganju, S; Mahajan, V; Sinha, A; Sen, A	Kumar, A. K. Shiva; Chen, Lincoln C.; Choudhury, Mita; Ganju, Shiban; Mahajan, Vijay; Sinha, Amarjeet; Sen, Abhijit	India: Towards Universal Health Coverage 6 Financing health care for all: challenges and opportunities	LANCET	Article		INSURANCE; POOR	India's health financing system is a cause of and an exacerbating factor in the challenges of health inequity, inadequate availability and reach, unequal access, and poor-quality and costly health-care services. Low per person spending on health and insufficient public expenditure result in one of the highest proportions of private out-of-pocket expenses in the world. Citizens receive low value f…	[Kumar, A. K. Shiva] UNICEF India, New Delhi 110003, India; [Chen, Lincoln C.] Harvard Global Equ Initiat, Cambridge, MA USA; [Choudhury, Mita] Natl Inst Publ Finance & Policy, New Delhi, India; [Ganju, Shiban] Consultant Ingalls Hosp, Harvey, IL USA; [Mahajan, Vijay] Basix Grp, Hyderabad, Andhra Pradesh, India; [Sinha, Amarjeet] Govt India, New Delhi, India; [Sen, Abhijit] Jawaharlal Nehru Univ,…	National Institute of Public Finance & Policy (NIPFP); Jawaharlal Nehru University, New Delhi	ELSEVIER SCIENCE INC	NEW YORK	360 PARK AVE SOUTH, NEW YORK, NY 10010-1710 USA	LANCET	Lancet	FEB 19	2011	12	Medicine, General & Internal	Science Citation Index Expanded (SCI-EXPANDED); Social Science Citation Index (SSCI)	General & Internal Medicine	727DB	21227490				View Full Record in Web of Science
J	Yermolenko, VM; Hafurova, OV; Deineha, MA	Yermolenko, V. M.; Hafurova, O., V; Deineha, M. A.	LEGAL PRINCIPLES OF RURAL MEDICINE DEVELOPMENT IN THE CONTEXT OF MEDICAL REFORM IN UKRAINE	BULLETIN OF THE NATIONAL ACADEMY OF SCIENCES OF THE REPUBLIC OF KAZAKHSTAN	Article	medical reform; rural medicine; health care; medical care; rural social development		Legal support for the constitutional right of citizens to health care and medical care is an important condition for the realization of the principle of recognition the individual on the highest social value. The state guarantees everyone the right to protection of health, medical care and medical insurance; creates the conditions for effective and affordable medical care for all citizens. At the…	[Yermolenko, V. M.; Hafurova, O., V; Deineha, M. A.] Natl Univ Life & Environm Sci Ukraine, Kiev, Ukraine	National University of Life & Environmental Sciences of Ukraine	NATL ACAD SCI REPUBLIC KAZAKHSTAN	ALMATY	28, SHEVCHENKO ST, ALMATY, 050010, KAZAKHSTAN	BULL NATL ACAD SCI P	Bull. Natl. Acad. Sci. Rep. Kazakhstan	JAN-FEB	2020	8	Multidisciplinary Sciences	Emerging Sources Citation Index (ESCI)	Science & Technology - Other Topics	KN4MT		Bronze			View Full Record in Web of Science
J	Sparer, MS	Sparer, Michael S.	Federalism And The ACA: Lessons For The 2020 Health Policy Debate	HEALTH AFFAIRS	Article		MEDICAID; OBAMACARE; POLITICS	Establishing a balance of power between states and the federal government has defined the American Republic since its inception. This conflict has played out in sharp relief with the implementation of the Affordable Care Act. This article describes the interplay between state and federal governments in the implementation of the act in three areas: the expansion of eligibility for Medicaid, implem…	[Sparer, Michael S.] Columbia Univ, Mailman Sch Publ Hlth, Dept Hlth Policy & Management, New York, NY 10027 USA	Columbia University	PROJECT HOPE	BETHESDA	7500 OLD GEORGETOWN RD, STE 600, BETHESDA, MD 20814-6133 USA	HEALTH AFFAIR	Health Aff.	MAR	2020	7	Health Care Sciences & Services; Health Policy & Services	Science Citation Index Expanded (SCI-EXPANDED); Social Science Citation Index (SSCI)	Health Care Sciences & Services	KS6PT	32119607				View Full Record in Web of Science
J	Than, KK; Tin, KN; La, T; Thant, KS; Myint, T; Beeson, JG; Luchters, S; Morgan, A	Than, Kyu Kyu; Tin, Khaing Nwe; La, Thazin; Thant, Kyaw Soe; Myint, Theingi; Beeson, James G.; Luchters, Stanley; Morgan, Alison	The potential of task shifting selected maternal interventions to auxiliary midwives in Myanmar: a mixed-method study	BMC PUBLIC HEALTH	Article	Auxiliary midwives; Maternal health; Task shifting; Mixed methods study; Myanmar	POSTPARTUM HEMORRHAGE; INCOME COUNTRIES; HEALTH-CARE; AREAS	Background: An estimated 282 women die for every 100,000 live births in Myanmar, most due to preventable causes. Auxiliary Midwives (AMWs) in Myanmar are responsible for providing a package of care during pregnancy and childbirth to women in rural hard to reach areas where skilled birth attendants (Midwives) are not accessible. This study aims to examine the role of AMWs in Myanmar and to assess …	[Than, Kyu Kyu; La, Thazin; Thant, Kyaw Soe; Beeson, James G.; Luchters, Stanley] Burnet Inst, 85 Commercial Rd, Melbourne, Vic 3004, Australia; [Than, Kyu Kyu; Beeson, James G.] Univ Melbourne, Dept Med, Melbourne, Vic, Australia; [Tin, Khaing Nwe; Myint, Theingi] Minist Hlth & Sports, Dept Publ Hlth, Nay Pyi Daw, Myanmar; [Beeson, James G.; Luchters, Stanley] Monash Univ, Dept Epidemiol & Preve…	Burnet Institute; University of Melbourne; Monash University; Monash University; Ghent University; University of Melbourne	BMC	LONDON	CAMPUS, 4 CRINAN ST, LONDON N1 9XW, ENGLAND	BMC PUBLIC HEALTH	BMC Public Health	JAN 3	2018	10	Public, Environmental & Occupational Health	Science Citation Index Expanded (SCI-EXPANDED)	Public, Environmental & Occupational Health	FR6WA	29298715	Green Published, gold			View Full Record in Web of Science
J	Billah, SM; Saha, KK; Salam Khan, AN; Chowdhury, AH; Garnett, SP; El Arifeen, S; Menon, P	Billah, Sk Masum; Saha, Kuntal Kumar; Salam Khan, Abdullah Nurus; Chowdhury, Ashfaqul Haq; Garnett, Sarah P.; El Arifeen, Shams; Menon, Purnima	Quality of nutrition services in primary health care facilities: Implications for integrating nutrition into the health system in Bangladesh	PLOS ONE	Article		CHILD UNDERNUTRITION; LOW-INCOME; OF-CARE; SUPERVISION; COUNTRIES	Background In 2011, the Bangladesh Government introduced the National Nutrition Services (NNS) by leveraging the existing health infrastructure to deliver nutrition services to pregnant woman and children. This study examined the quality of nutrition services provided during antenatal care (ANC) and management of sick children younger than five years. Methods Service delivery quality was assessed…	[Billah, Sk Masum; Salam Khan, Abdullah Nurus; El Arifeen, Shams] Int Ctr Diarrhoeal Dis Res, Maternal & Child Hlth Div, Dhaka, Bangladesh; [Saha, Kuntal Kumar] WHO, Dept Nutr Hlth & Dev, Geneva, Switzerland; [Chowdhury, Ashfaqul Haq] Univ Minnesota, Humphrey Sch Publ Affairs, Minneapolis, MN USA; [Garnett, Sarah P.] Univ Sydney, Childrens Hosp, Westmead Clin Sch, Sydney, NSW, Australia; [Menon, …	International Centre for Diarrhoeal Disease Research (ICDDR); World Health Organization; University of Minnesota System; University of Minnesota Twin Cities; University of Sydney; CGIAR; International Food Policy Research Institute (IFPRI)	PUBLIC LIBRARY SCIENCE	SAN FRANCISCO	1160 BATTERY STREET, STE 100, SAN FRANCISCO, CA 94111 USA	PLOS ONE	PLoS One	MAY 18	2017	16	Multidisciplinary Sciences	Science Citation Index Expanded (SCI-EXPANDED); Social Science Citation Index (SSCI)	Science & Technology - Other Topics	EV3PV		Green Published, Green Submitted, gold			View Full Record in Web of Science
J	Iliffe, S; Munro, J	Iliffe, S; Munro, J	New labour and Britain's National Health Service: An overview of current reforms	INTERNATIONAL JOURNAL OF HEALTH SERVICES	Article		NHS INTERNAL MARKET; UNITED-KINGDOM; GENERAL-PRACTITIONERS; COMPETITION; CARE; COSTS; COOPERATION; POLITICS; QUALITY; WALES	Britain's National Health Service (NHS) has been the subject of unprecedented market reforms, which have failed to solve its problems. The New Labour government elected in 1997 has halted the drive toward the marketization of health care and replaced cost with quality as the central concern of NHS administration and policy. Major changes are occurring in the regulation of professional activity, w…	UCL Royal Free & UCL Med Sch, Dept Primary Care & Populat Sci, London NW3 2PF, England	University of London; University College London	SAGE PUBLICATIONS LTD	LONDON	1 OLIVERS YARD, 55 CITY ROAD, LONDON EC1Y 1SP, ENGLAND	INT J HEALTH SERV	Int. J. Health Serv.		2000	26	Health Care Sciences & Services; Health Policy & Services	Science Citation Index Expanded (SCI-EXPANDED); Social Science Citation Index (SSCI)	Health Care Sciences & Services	322KV	10862378				View Full Record in Web of Science
J	Benbow, DI	Benbow, David I.	With Great Power Comes Great Responsibility: Democracy, the Secretary of State for Health and Blame Shifting Within the English National Health Service	INTERNATIONAL JOURNAL OF HEALTH SERVICES	Article	neoliberalism; institutional depoliticization; NHS England; English National Health Service; reification; democratic deficit; market reforms; patient empowerment	DEPOLITICISATION; GOVERNANCE; LABOR; NHS	The English National Health Service (NHS) has suffered from a democratic deficit since its inception. Democratic accountability was to be through ministers to Parliament, but ministerial control over and responsibility for the NHS were regarded as myths. Reorganizations and management and market reforms, in the neoliberal era, have centralized power within the NHS. However, successive governments…	[Benbow, David I.] Keele Univ, Ctr Law Eth & Soc, Claus Moser Res Ctr, Keele ST5 5BG, Newcastle, England	Keele University	SAGE PUBLICATIONS LTD	LONDON	1 OLIVERS YARD, 55 CITY ROAD, LONDON EC1Y 1SP, ENGLAND	INT J HEALTH SERV	Int. J. Health Serv.	JUL	2018	21	Health Care Sciences & Services; Health Policy & Services	Science Citation Index Expanded (SCI-EXPANDED); Social Science Citation Index (SSCI)	Health Care Sciences & Services	GN0OD	29598808	Green Accepted			View Full Record in Web of Science
J	McTavish, J; Harris, R	McTavish, Jill; Harris, Roma	Relations of Production: Representations of Consumers and Their Health Needs on Mainstream and Alternative Health Information Sites	CANADIAN JOURNAL OF INFORMATION AND LIBRARY SCIENCE-REVUE CANADIENNE DES SCIENCES DE L INFORMATION ET DE BIBLIOTHECONOMIE	Article			The Internet has made it possible for information that was formerly in the control of medical experts to escape (Nettleton and Burrows 2003), enabling lay citizens to appropriate and (re-)produce health information. This opportunity may be of particular benefit to members of marginalized social groups, such as lesbians, who may underutilize mainstream health care services as a result of negative …	[McTavish, Jill; Harris, Roma] Univ Western Ontario, Fac Informat & Media Studies, London, ON N6A 3K7, Canada	Western University (University of Western Ontario)	CANADIAN ASSOC INFORMATION SCIENCE	OTTAWA	PO BOX 6174, STATION J, OTTAWA, ONTARIO K2A 1T2, CANADA	CAN J INFORM LIB SCI	Can. J. Inf. Libr. Sci.-Rev. Can. Sci. Inf. Bibl.	SEP-DEC	2007	20	Computer Science, Information Systems; Information Science & Library Science	Science Citation Index Expanded (SCI-EXPANDED); Social Science Citation Index (SSCI)	Computer Science; Information Science & Library Science	V85AT					View Full Record in Web of Science
J	Htay, TT; Sauvarin, J; Khan, S	Htay, TT; Sauvarin, J; Khan, S	Integration of post-abortion care: The role of township medical officers and midwives in Myanmar	REPRODUCTIVE HEALTH MATTERS	Article	post-abortion care; contraception and unplanned pregnancy; integration of services; decentralisation of services; training of service providers; Myanmar		Complications of unsafe abortion are a significant cause of maternal morbidity and mortality in Myanmar, and are recognised by the Ministry of Health as a priority. The Department of Health developed a strategy to address the problem of abortion complications by integrating post-abortion care and contraceptive services into the existing township health system. The quality of post-obortion care wa…	Dept Hlth, Maternal Child Hlth Birth Spacing Sect, Yangon, Myanmar; Populat Council, Bangkok, Thailand		ELSEVIER SCIENCE BV	AMSTERDAM	PO BOX 211, 1000 AE AMSTERDAM, NETHERLANDS	REPROD HEALTH MATTER	Reprod. Health Matters	MAY	2003	10	Public, Environmental & Occupational Health	Social Science Citation Index (SSCI)	Public, Environmental & Occupational Health	690GH	12800701				View Full Record in Web of Science
J	Hochuli, P	Hochuli, Philip	Losing body weight for money: How provider-side financial incentives cause weight loss in Swiss low-birth-weight newborns	HEALTH ECONOMICS	Article	I11 analysis of health care markets; I18 government policy; regulation; public health; D01 microeconomic behavior; underlying principles; D22 firm behavior; empirical analysis; C21 cross-sectional models; spatial models; treatment effect models; quantile regressions	GROWTH	Facing steadily rising health care costs, Switzerland introduced a system of diagnosis-related groups (DRGs) for hospital payment in 2012 (SwissDRG) along with cost-efficiency benchmarking between hospitals. On the one hand, SwissDRG puts hospitals at financial risk and strengthens incentives for efficiency by setting a fixed price per case. On the other hand, hospitals are incentivized to game t…	[Hochuli, Philip] Univ Zurich, Dept Econ, Ramistr 71, CH-8006 Zurich, Switzerland	University of Zurich	WILEY	HOBOKEN	111 RIVER ST, HOBOKEN 07030-5774, NJ USA	HEALTH ECON	Health Econ.	APR	2020	13	Economics; Health Care Sciences & Services; Health Policy & Services	Science Citation Index Expanded (SCI-EXPANDED); Social Science Citation Index (SSCI)	Business & Economics; Health Care Sciences & Services	KR3NW	31943516				View Full Record in Web of Science
J	Phelps, S	Phelps, Stephanie	Snapshot of the AAOHN APRN Membership	WORKPLACE HEALTH & SAFETY	Article			In 2012, the American Association of Occupational Health Nurses, Inc. (AAOHN) conducted an online membership survey. This article presents demographic, certification, educational, employment, priority issues, and membership data for advanced practice registered nurse (APRN) AAOHN members. Approximately 8% of the respondents identified themselves as nurse practitioners and/or clinical nurse specia…	[Phelps, Stephanie] Univ Calif San Francisco, San Francisco, CA 94143 USA	University of California System; University of California San Francisco	SLACK INC	THOROFARE	6900 GROVE RD, THOROFARE, NJ 08086 USA	WORKPLACE HEALTH SAF	Workplace Health Saf.	MAY	2013	6	Nursing	Science Citation Index Expanded (SCI-EXPANDED); Social Science Citation Index (SSCI)	Nursing	AQ5VL	23639036				View Full Record in Web of Science
J	Ayuningtyas, D; Utami, RRM; Maulidya, AN	Ayuningtyas, Dumilah; Utami, Raden Roro Mega; Maulidya, Asri Nur	The readiness of Batang Hari district as a district of human rights care: case study of the Anak Dalam tribe	INTERNATIONAL JOURNAL OF HUMAN RIGHTS IN HEALTH CARE	Article	Human rights; Health care; Tribal community; Anak Dalam tribe; Indonesia		Purpose The Regulation of the Minister of Justice and Human Rights of the Republic of Indonesia No 34, 2016 was issued to regulate the criteria of districts/municipalities care about human rights. Anak-Dalam Tribe (Suku Anak Dalam - SAD), a remote indigenous community in Batanghari, Jambi Province, faces its own challenges in health services. This study aims to assess the readiness of Batanghari …	[Ayuningtyas, Dumilah; Utami, Raden Roro Mega; Maulidya, Asri Nur] Univ Indonesia, Hlth Policy & Adm, Fac Publ Hlth, Depok, Indonesia	University of Indonesia	EMERALD GROUP PUBLISHING LTD	BINGLEY	HOWARD HOUSE, WAGON LANE, BINGLEY BD16 1WA, W YORKSHIRE, ENGLAND	INT J HUM RIGHTS HEA	Int. J. Hum. Rights Health Care		2020	9	Health Policy & Services	Emerging Sources Citation Index (ESCI)	Health Care Sciences & Services	MD8AZ					View Full Record in Web of Science
J	Mamiya, H; Igarashi, A	Mamiya, Hiroaki; Igarashi, Ataru	Impact of reimbursement restriction on drug market sales under the National Health Insurance in Japan	JOURNAL OF MEDICAL ECONOMICS	Article	Reimbursement policy; reimbursement restriction; health care expenditure; drug market sales; National Health Insurance; Japan	UNITED-STATES; MEDICINES	Aim National health care expenditures have been increasing each year, although the Japanese government has annually revised official drug prices. Managing the health care system to pay for expensive drugs is a major concern. The reimbursement restriction, which is the only way that a drug can be implemented before market entry in Japan, is crucial for managing expenditures. Therefore, this study …	[Mamiya, Hiroaki; Igarashi, Ataru] Univ Tokyo, Grad Sch Pharmaceut Sci, Dept Hlth Econ & Outcomes Res, Tokyo, Japan; [Igarashi, Ataru] Yokohama City Univ, Sch Med, Unit Publ Hlth & Prevent Med, Yokohama, Kanagawa, Japan	University of Tokyo; Yokohama City University	TAYLOR & FRANCIS LTD	ABINGDON	2-4 PARK SQUARE, MILTON PARK, ABINGDON OR14 4RN, OXON, ENGLAND	J MED ECON	J. Med. Econ.	DEC 31	2022	6	Economics; Health Care Sciences & Services; Health Policy & Services; Medicine, General & Internal	Science Citation Index Expanded (SCI-EXPANDED)	Business & Economics; Health Care Sciences & Services; General & Internal Medicine	YW5HH	35060813	gold			View Full Record in Web of Science
J	Labonté, R; Crooks, VA; Valdés, AC; Runnels, V; Snyder, J	Labonte, Ronald; Crooks, Valorie A.; Valdes, Alejandro Ceron; Runnels, Vivien; Snyder, Jeremy	Government roles in regulating medical tourism: evidence from Guatemala	INTERNATIONAL JOURNAL FOR EQUITY IN HEALTH	Article	Medical tourism; Guatemala; Regulation; Health equity	HEALTH-CARE; ACCREDITATION; COUNTRIES; QUALITY; IMPACTS; EQUITY	Background: Regulation of the medical tourism and public health sectors overlap in many instances, raising questions of how patient safety, economic growth, and health equity can be protected. The case of Guatemala is used to explore how the regulatory challenges posed by medical tourism should be dealt with in countries seeking to grow this sector. Methods: We conducted a qualitative case study …	[Labonte, Ronald; Runnels, Vivien] Univ Ottawa, Globalizat & Hlth Equ Res Unit, Fac Med, Ottawa, ON, Canada; [Crooks, Valorie A.] Simon Fraser Univ, Dept Geog, Burnaby, BC, Canada; [Valdes, Alejandro Ceron] Univ Denver, Dept Anthropol, Denver, CO USA; [Snyder, Jeremy] Simon Fraser Univ, Fac Hlth Sci, Burnaby, BC, Canada; [Labonte, Ronald] Univ Ottawa, Sch Epidemiol & Publ Hlth, Alta Vista Campus,…	University of Ottawa; Simon Fraser University; University of Denver; Simon Fraser University; University of Ottawa	BMC	LONDON	CAMPUS, 4 CRINAN ST, LONDON N1 9XW, ENGLAND	INT J EQUITY HEALTH	Int. J. Equity Health	SEP 20	2018	10	Public, Environmental & Occupational Health	Social Science Citation Index (SSCI)	Public, Environmental & Occupational Health	GU6JU	30236120	Green Published, gold			View Full Record in Web of Science
J	Regola, N; Chawla, NV	Regola, Nathan; Chawla, Nitesh V.	Storing and Using Health Data in a Virtual Private Cloud	JOURNAL OF MEDICAL INTERNET RESEARCH	Article	medical informatics; HIPAA		Electronic health records are being adopted at a rapid rate due to increased funding from the US federal government. Health data provide the opportunity to identify possible improvements in health care delivery by applying data mining and statistical methods to the data and will also enable a wide variety of new applications that will be meaningful to patients and medical professionals. Researche…	[Regola, Nathan; Chawla, Nitesh V.] Univ Notre Dame, Dept Comp Sci & Engn, Interdisciplinary Ctr Network Sci & Applicat, Notre Dame, IN 46556 USA	University of Notre Dame	JMIR PUBLICATIONS, INC	TORONTO	59 WINNERS CIRCLE, TORONTO, ON M4L 3Y7, CANADA	J MED INTERNET RES	J. Med. Internet Res.	MAR	2013	12	Health Care Sciences & Services; Medical Informatics	Science Citation Index Expanded (SCI-EXPANDED)	Health Care Sciences & Services; Medical Informatics	151EA	23485880	gold, Green Published			View Full Record in Web of Science
J	Anema, HA; Kievit, J; Fischer, C; Steyerberg, EW; Klazinga, NS	Anema, Helen A.; Kievit, Job; Fischer, Claudia; Steyerberg, Ewout W.; Klazinga, Niek S.	Influences of hospital information systems, indicator data collection and computation on reported Dutch hospital performance indicator scores	BMC HEALTH SERVICES RESEARCH	Article	Performance indicators; Health care quality; Reliability; Hospital information system	CLINICAL INDICATORS; QUALITY; CARE; RELIABILITY; PROPHYLAXIS; REGISTRIES; ADHERENCE	Background: For health care performance indicators (PIs) to be reliable, data underlying the PIs are required to be complete, accurate, consistent and reproducible. Given the lack of regulation of the data-systems used in the Netherlands, and the self-report based indicator scores, one would expect heterogeneity with respect to the data collection and the ways indicators are computed. This might …	[Anema, Helen A.; Fischer, Claudia; Klazinga, Niek S.] Univ Amsterdam, Acad Med Ctr, Dept Publ Hlth, NL-1100 DD Amsterdam, Netherlands; [Kievit, Job] Leiden Univ, Med Ctr, Leiden, Netherlands; [Fischer, Claudia; Steyerberg, Ewout W.] Erasmus MC, Rotterdam, Netherlands	University of Amsterdam; Academic Medical Center Amsterdam; Leiden University - Excl LUMC; Leiden University; Leiden University Medical Center (LUMC); Erasmus University Rotterdam; Erasmus MC	BMC	LONDON	CAMPUS, 4 CRINAN ST, LONDON N1 9XW, ENGLAND	BMC HEALTH SERV RES	BMC Health Serv. Res.	JUN 12	2013	10	Health Care Sciences & Services	Science Citation Index Expanded (SCI-EXPANDED); Social Science Citation Index (SSCI)	Health Care Sciences & Services	174IW	23758921	Green Published, gold			View Full Record in Web of Science
J	Adriana, DN; Miftahussurur, M	Adriana, D. N.; Miftahussurur, M.	CURRENT STRATEGY TO COMBAT COVID-19 IN INDONESIA	NEW ARMENIAN MEDICAL JOURNAL	Article	Indonesia; COVID-19; strategy; Task Force	GUIDELINES	The Coronavirus disease 2019 (COVID-19) pandemic has led the world to a tremendous health crisis. Indonesia is no exception to be impacted by the disease. Indonesia as the fourth most populous country in the world along with its authentic geographical, cultural, economic, and social condition is facing great challenges in managing the outbreak. The government by its Task Force for COVID-19 has se…	[Adriana, D. N.] Univ Airlangga, Dr Soetomo Gen Acad Hosp, Fac Med, Dept Internal Med, Surabaya, Indonesia; [Miftahussurur, M.] Univ Airlangga, Dr Soetomo Gen Acad Hosp, Fac Med, Gastroenterol & Hepatol Div,Dept Internal Med, Surabaya, Indonesia; [Miftahussurur, M.] Univ Airlangga, Inst Trop Dis, Surabaya, Indonesia	Airlangga University; Airlangga University; Airlangga University	YEREVAN STATE MEDICAL UNIV	YEREVAN	2 KORYUN ST, YEREVAN, 0025, ARMENIA	NEW ARMEN MED J	New Armen. Med. J.		2020	13	Medicine, General & Internal	Emerging Sources Citation Index (ESCI)	General & Internal Medicine	PS4ZY					View Full Record in Web of Science
J	Taylor-Clark, K; Blendon, RJ; Benson, JM	Taylor-Clark, K; Blendon, RJ; Benson, JM	African Americans' views on health policy: Implications for the 2004 elections	HEALTH AFFAIRS	Article		RACE; OPINION	In the competition for African American voters in the 2004 elections, health policy is likely to be an important issue. Blacks are about twice as likely as whites to say that health care issues are important in their vote choice. Using national survey data, this paper shows that candidates will have to have well-developed proposals on the uninsured, protecting Medicaid, aiding neighborhood health…	Harvard Univ, Sch Publ Hlth, Opin Res Program, Boston, MA 02115 USA; Harvard Univ, John F Kennedy Sch Govt, Boston, MA 02115 USA	Harvard University; Harvard T.H. Chan School of Public Health; Harvard University	PROJECT HOPE	BETHESDA	7500 OLD GEORGETOWN RD, STE 600, BETHESDA, MD 20814-6133 USA	HEALTH AFFAIR	Health Aff.	JAN-FEB	2004	10	Health Care Sciences & Services; Health Policy & Services	Science Citation Index Expanded (SCI-EXPANDED); Social Science Citation Index (SSCI)	Health Care Sciences & Services	761KH					View Full Record in Web of Science
J	Gowd, KK; Veerababu, D; Reddy, VR	Gowd, Kiran Kumar; Veerababu, Donthagani; Reddy, Veeraiahgari Revanth	COVID-19 and the legislative response in India: The need for a comprehensive health care law	JOURNAL OF PUBLIC AFFAIRS	Article	COVID-19; epidemic; health care law; health emergency; legislative response; pandemic; WHO		The outbreak of the SARS CoV2 virus, commonly referred to as the COVID-19 pandemic, has impacted the social, economic, political, and cultural lives of citizens around the world. The sudden outbreak of the pandemic has exposed the legal preparedness, or lack thereof, of governments to reduce and contain its drastic impact. Strong legislative measures play a crucial role in any epidemic or pandemi…	[Gowd, Kiran Kumar; Veerababu, Donthagani] Univ Hyderabad, Dept Polit Sci, Hyderabad, Telangana, India; [Reddy, Veeraiahgari Revanth] Symbiosis Int Deemed Univ, Symbiosis Law Sch, Hyderabad, India	University of Hyderabad; Symbiosis International University	WILEY	HOBOKEN	111 RIVER ST, HOBOKEN 07030-5774, NJ USA	J PUBLIC AFF	J. Public Aff.	NOV	2021	8	Public Administration	Emerging Sources Citation Index (ESCI)	Public Administration	XK5VL	34230815	hybrid, Green Published			View Full Record in Web of Science
J	Johnson, C; Naam, S	Johnson, Claire; Naam, Sara	Political Barriers to Abortion Access in New Brunswick: A Qualitative Exploration of a Political Hot Potato	JOURNAL OF CANADIAN STUDIES-REVUE D ETUDES CANADIENNES	Article	Access to health care; determinants of health; health equity; health policy; population health	EXPERIENCES; MIFEPRISTONE; CHOICE; TRAVEL	New Brunswick has been an outlier concerning abortion access for decades. In 2015, the Liberal government under Premier Brian Gallant made significant legislative changes to regulation 84-20 to make abortions more easily accessible in the province. Despite these changes, the Liberal government fell short of publicly funding community-based abortions outside hospitals. This qualitative study aimed…	[Johnson, Claire] Univ Moncton, Healthcare Management, Moncton, NB, Canada; [Naam, Sara] Univ Moncton, Healthcare Management Program, Moncton, NB, Canada	University of Moncton; University of Moncton	UNIV TORONTO PRESS INC	TORONTO	JOURNALS DIVISION, 5201 DUFFERIN ST, DOWNSVIEW, TORONTO, ON M3H 5T8, CANADA	J CAN STUD	J. Can. Stud.-Rev. Etud. Can.	AUG 1	2023	24	Humanities, Multidisciplinary	Arts & Humanities Citation Index (A&HCI)	Arts & Humanities - Other Topics	Q1FI5					View Full Record in Web of Science
J	Wang, SN; Smith, H; Peng, ZX; Xu, BA; Wang, WB	Wang, Shengnan; Smith, Helen; Peng, Zhuoxin; Xu, Biao; Wang, Weibing	Increasing Coverage of Hepatitis B Vaccination in China: A Systematic Review of Interventions and Implementation Experiences	MEDICINE	Review		IMMUNIZATION; PREVENTION; COUNTRIES; CHILDREN	This study used a system evaluation method to summarize China's experience on improving the coverage of hepatitis B vaccine, especially the strategies employed to improve the uptake of timely birth dosage. Identifying successful methods and strategies will provide strong evidence for policy makers and health workers in other countries with high hepatitis B prevalence.We conducted a literature rev…	[Wang, Shengnan; Peng, Zhuoxin; Xu, Biao; Wang, Weibing] Fudan Univ, Dept Epidemiol, Sch Publ Hlth, Shanghai 200032, Peoples R China; [Smith, Helen] Univ Liverpool, Liverpool Sch Trop Med, Ctr Maternal & Newborn Hlth, Liverpool L3 5QA, Merseyside, England	Fudan University; University of Liverpool; Liverpool School of Tropical Medicine	LIPPINCOTT WILLIAMS & WILKINS	PHILADELPHIA	TWO COMMERCE SQ, 2001 MARKET ST, PHILADELPHIA, PA 19103 USA	MEDICINE	Medicine (Baltimore)	MAY	2016	15	Medicine, General & Internal	Science Citation Index Expanded (SCI-EXPANDED)	General & Internal Medicine	DN2XT	27175710	Green Published, gold, Green Accepted			View Full Record in Web of Science
J	Wen, G; Zare, H; Eisenberg, MD; Anderson, G	Wen, Grant; Zare, Hossein; Eisenberg, Matthew D.; Anderson, Gerard	Association between non-profit hospital community benefit spending and health outcomes	HEALTH SERVICES RESEARCH	Article	health care disparities; health care organizations and systems; health economics; health policy; politics; law; regulation; hospitals; state health policies	PHYSICIAN WORKFORCE; CARE; DEATH	Objective To determine if greater non-profit hospital spending for community benefits is associated with better health outcomes in the county where they are located. Data Sources and Study Setting Community benefit data from IRS Form 990/Schedule H was linked to health outcome data from Area Health Resource Files, Map the Meal Gap, and Medicare claims from the Center for Medicare and Medicaid Ser…	[Wen, Grant] Johns Hopkins Univ, Sch Med, Baltimore, MD USA; [Zare, Hossein; Eisenberg, Matthew D.; Anderson, Gerard] Johns Hopkins Univ, Dept Hlth Policy & Management, Bloomberg Sch Publ Hlth, Baltimore, MD 21218 USA	Johns Hopkins University; Johns Hopkins University; Johns Hopkins Bloomberg School of Public Health	WILEY	HOBOKEN	111 RIVER ST, HOBOKEN 07030-5774, NJ USA	HEALTH SERV RES	Health Serv. Res.	FEB	2023	9	Health Care Sciences & Services; Health Policy & Services	Science Citation Index Expanded (SCI-EXPANDED); Social Science Citation Index (SSCI)	Health Care Sciences & Services	7V6JX	36056796	Green Published			View Full Record in Web of Science
J	Airaksinen, M; Toivo, T; Jokinen, L; Savela, E; Parkkamäki, S; Sandler, C; Kalliomäki, H; Dimitrow, M	Airaksinen, Marja; Toivo, Terhi; Jokinen, Lenita; Savela, Eeva; Parkkamaki, Stina; Sandler, Charlotta; Kalliomaki, Hanna; Dimitrow, Maarit	Policy and vision for community pharmacies in Finland: A roadmap towards enhanced integration and reduced costs	PHARMACY PRACTICE-GRANADA	Article	Pharmacies; Primary Health Care; Delivery of Health Care; Integrated; Ambulatory Care; Community Health Services; Pharmacists; Community Pharmacy Services; Professional Practice; Finland	HOME-CARE CLIENTS; MEDICATION; PERCEPTIONS; MANAGEMENT; ERRORS	Finland's community pharmacy system provides an example of a privately-owned regulated system being proactively developed by the profession and its stakeholders. Community pharmacists have a legal duty to promote safe and rational medicine use in outpatient care. The development of professionally oriented practice has been nationally coordinated since the 1990s with the support of a national stee…	[Airaksinen, Marja; Dimitrow, Maarit] Univ Helsinki, Clin Pharm Grp, Fac Pharm, Div Pharmacol & Pharmacotherapy, Helsinki, Finland; [Toivo, Terhi] Tampere Univ Hosp, Tampere, Finland; [Jokinen, Lenita] Runosmaki Pharm, Turku, Finland; [Savela, Eeva] Lohja 1st Pharm, Lohja, Finland; [Parkkamaki, Stina] Willan Kehra Pharm, Hyvinkaa, Finland; [Sandler, Charlotta] Assoc Finnish Pharm, Pharmaceut Affa…	University of Helsinki; Tampere University; Tampere University Hospital	CENTRO INVESTIGACIONES & PUBLICACIONES FARMACEUTICAS	REDONDELA	RUA REGATEIRAS, 55, REDONDELA, 36800, SPAIN	PHARM PRACT-GRANADA	Pharm. Pract.-Granada	JAN-MAR	2021	10	Pharmacology & Pharmacy	Emerging Sources Citation Index (ESCI)	Pharmacology & Pharmacy	SU8KU	33628348	gold, Green Published, Green Submitted			View Full Record in Web of Science
J	Kamanga, G; Hoffman, I; Malata, A; Wheeler, S; Chilongozi, D; Babich, S	Kamanga, Gift; Hoffman, Irving; Malata, Address; Wheeler, Stephanie; Chilongozi, David; Babich, Suzanne	Perspectives about policy implementation: A learning opportunity from the 2003-2013 Malawi HIV/AIDS Policy	MALAWI MEDICAL JOURNAL	Article		HEALTH	Introduction Malawi published its first ever HIV and AIDS policy in 2003. The implementation of the policy provided a very necessary and historic step in Malawi's organized response towards HIV and AIDS. Many achievements were registered in the period this policy was implemented. However, some components of the policy were not well-implemented. Our study explored barriers to implementation of pro…	[Kamanga, Gift; Chilongozi, David] FHI 360, Lilongwe, Malawi; [Hoffman, Irving] Univ N Carolina, Dept Med, Chapel Hill, NC USA; [Malata, Address] Malawi Univ Sci & Technol, Thyolo, Malawi; [Wheeler, Stephanie] Univ N Carolina, Dept Hlth Policy & Management, Chapel Hill, NC USA; [Babich, Suzanne] Indiana Univ, Dept Hlth Policy & Management, Richard M Fairbanks Sch Publ Hlth, Bloomington, IN 47405 …	University of North Carolina; University of North Carolina Chapel Hill; University of North Carolina; University of North Carolina Chapel Hill; Indiana University System; Indiana University Bloomington	MED COLL MALAWI	CHICHIRI	MALAWAI MEDICAL JOURNAL, PRIVATE BAG 360, CHICHIRI, BLANTYRE 3 00000, MALAWI	MALAWI MED J	Malawi Med. J.	JUN	2018	4	Public, Environmental & Occupational Health	Science Citation Index Expanded (SCI-EXPANDED)	Public, Environmental & Occupational Health	HG8SX	30627329	gold, Green Submitted, Green Published			View Full Record in Web of Science
J	Aktas, A; Cebi, S; Temiz, I	Aktas, Ahmet; Cebi, Selcuk; Temiz, Izzettin	A new evaluation model for service quality of health care systems based on AHP and information axiom	JOURNAL OF INTELLIGENT & FUZZY SYSTEMS	Article	AHP; decision making; information axiom; service quality	MULTICRITERIA DECISION-MAKING; MULTIPLE-CRITERIA; FUZZY AHP; PATIENT SATISFACTION; PERFORMANCE; SELECTION; TOPSIS; MCDM; HOSPITALS; DESIGN	Evaluation of service quality of public hospitals has been largely ignored by health care providers although it is vital for human life. For this, some regulations are being done by Turkish Ministry of Health to improve service quality. One of them is to construct quality teams for hospitals. The other is classification of hospitals into five groups based on their service quality and government p…	[Aktas, Ahmet; Temiz, Izzettin] Gazi Univ, Fac Engn, Dept Ind Engn, Ankara, Turkey; [Cebi, Selcuk] Karadeniz Tech Univ, Fac Engn, Dept Ind Engn, Trabzon, Turkey; [Aktas, Ahmet] Abant Izzet Baysal Univ, Fac Engn & Architecture, Dept Ind Engn, Bolu, Turkey	Gazi University; Karadeniz Technical University; Abant Izzet Baysal University	IOS PRESS	AMSTERDAM	NIEUWE HEMWEG 6B, 1013 BG AMSTERDAM, NETHERLANDS	J INTELL FUZZY SYST	J. Intell. Fuzzy Syst.		2015	13	Computer Science, Artificial Intelligence	Science Citation Index Expanded (SCI-EXPANDED); Social Science Citation Index (SSCI)	Computer Science	CB7UU					View Full Record in Web of Science
J	Agyapong, VIO; Farren, C; McAuliffe, E	Agyapong, Vincent Israel Opoku; Farren, Conor; McAuliffe, Eilish	Improving Ghana's mental healthcare through task-shifting-psychiatrists and health policy directors perceptions about government's commitment and the role of community mental health workers	GLOBALIZATION AND HEALTH	Article	Task-shifting; Psychiatrists; Community mental health workers; Health policy directors	HUMAN-RESOURCES; LOW-INCOME; SKILL MIX; WORKFORCE; SERVICES; INTERVENTION; SUPERVISION; EXPERIENCES; DISORDERS; CAPACITY	Background: The scarcity of mental health professionals places specialist psychiatric care out of the reach of most people in low and middle income countries. There is growing interest in the effectiveness of task shifting as a strategy for targeting expanding health care demands in settings with shortages of qualified health personnel. Given this background, the aim of our study was to examine t…	[Agyapong, Vincent Israel Opoku] Univ Alberta, Fac Med & Dent, Dept Psychiat, 1E1 WMC 8440 112 St NW, Edmonton, AB T6G 2B7, Canada; [Agyapong, Vincent Israel Opoku] Kwame Nkrumah Univ Sci & Technol, Dept Behav Sci, Kumasi, Ghana; [Agyapong, Vincent Israel Opoku] Univ Dublin, Trinity Coll, Ctr Global Hlth, Dublin, Ireland; [Farren, Conor] Univ Dublin, Trinity Coll, Dept Psychiat, Dublin, Ireland; …	University of Alberta; Kwame Nkrumah University Science & Technology; Trinity College Dublin; Trinity College Dublin; University College Dublin	BMC	LONDON	CAMPUS, 4 CRINAN ST, LONDON N1 9XW, ENGLAND	GLOBALIZATION HEALTH	Global. Health	OCT 1	2016	12	Public, Environmental & Occupational Health	Science Citation Index Expanded (SCI-EXPANDED); Social Science Citation Index (SSCI)	Public, Environmental & Occupational Health	DX6GM	27716339	Green Published, gold			View Full Record in Web of Science
J	Fric-Shamji, EC; Shamji, MF	Fric-Shamji, Elana C.; Shamji, Mohammed F.	Impact of US state government regulation on patient access to elective surgical care	CLINICAL AND INVESTIGATIVE MEDICINE	Article		CERTIFICATE-OF-NEED	Purpose. Rising health care costs in the United States have led to government regulation of services via a Certificate of Need (CON) law in many states. Such regulation may decrease access to elective surgical procedures. This study describes the impact of CON laws on elective surgical care. Methods. This retrospective cohort trial used data from the Health Care Utilization Project, a publicly av…	[Fric-Shamji, Elana C.] Duke Univ, Sanford Inst Publ Policy, Durham, NC 27708 USA; [Shamji, Mohammed F.] Duke Univ, Dept Biomed Engn, Durham, NC 27708 USA; [Shamji, Mohammed F.] Ottawa Hosp, Dept Neurosurg, Ottawa, ON K1Y 4E9, Canada	Duke University; Duke University; University of Ottawa; Ottawa Hospital Research Institute	CANADIAN SOC CLINICAL INVESTIGATION	OTTAWA	114 CHEYENNE WAY, OTTAWA, ON K2J 0E9, CANADA	CLIN INVEST MED	Clin. Invest. Med.		2008	6	Medicine, Research & Experimental	Science Citation Index Expanded (SCI-EXPANDED); Social Science Citation Index (SSCI)	Research & Experimental Medicine	352WU	18980712				View Full Record in Web of Science
J	Chipeta, E; Bradley, S; Chimwaza-Manda, W; McAuliffe, E	Chipeta, Effie; Bradley, Susan; Chimwaza-Manda, Wanangwa; McAuliffe, Eilish	Working relationships between obstetric care staff and their managers: a critical incident analysis	BMC HEALTH SERVICES RESEARCH	Article	Working relationships; Leadership; Job satisfaction; Staff motivation; Work performance	HEALTH WORKER MOTIVATION; JOB-SATISFACTION; DISTRICT HOSPITALS; LEADERSHIP-STYLES; SOCIAL SUPPORT; NURSES; RETENTION; MALAWI; PERFORMANCE; PROVIDERS	Background: Malawi continues to experience critical shortages of key health technical cadres that can adequately respond to Malawi's disease burden. Difficult working conditions contribute to low morale and frustration among health care workers. We aimed to understand how obstetric care staff perceive their working relationships with managers. Methods: A qualitative exploratory study was conducte…	[Chipeta, Effie; Chimwaza-Manda, Wanangwa] Coll Med, Ctr Reprod Hlth, Private Bag 360, Blantyre 3, Malawi; [Bradley, Susan] City Univ London, Sch Hlth Sci, Ctr Maternal & Child Hlth Res, 1 Myddelton St, London EC1R 1UW, England; [McAuliffe, Eilish] Univ Coll Dublin, Sch Nursing Midwifery & Hlth Syst, Belfield, Ireland	University of Malawi; City University London; University College Dublin	BMC	LONDON	CAMPUS, 4 CRINAN ST, LONDON N1 9XW, ENGLAND	BMC HEALTH SERV RES	BMC Health Serv. Res.	AUG 26	2016	9	Health Care Sciences & Services	Science Citation Index Expanded (SCI-EXPANDED); Social Science Citation Index (SSCI)	Health Care Sciences & Services	DU8CA	27561269	Green Published, Green Accepted, gold			View Full Record in Web of Science
[truncated: 1,541 more rows]
